# Supplementary material for: Bacteroidetes to Firmicutes: captivity changes the gut microbiota composition and diversity in a social subterranean rodent
Source: Anim Microbiome. 2023 Feb 10;5:9. doi: 10.1186/s42523-023-00231-1 (PMC9912604; doi:10.1186/s42523-023-00231-1)
Supplement: Supplementary file 2 — Additional file 2. Supplementary Table S3. [file 42523_2023_231_MOESM2_ESM.tsv]

overrep_inA	asv	Coef	se	Testst	Pval	AdjPval	DiffAb
Captive	004af060a503c57022cd89c7c63a25ac	-0.8314448148122011	0.33344131511601055	-2.49352667806905	0.01264810791733253	0.01973339059324567	TRUE
Wild	0051213008a5ab7c508edad8a4d074ac	0.6732547664864976	0.2894924340451553	2.325638556693619	0.02003784086281438	0.03041780347192995	TRUE
Captive	006ed7284bda59988c85c814b46559c4	-1.2403714544867783	0.39654581560795815	-3.1279398386416513	0.00176036209833764	0.00303707522426511	TRUE
Wild	010ed335fb48d4dbc5903cabedb35bb9	2.1725057357739423	0.3738840953502229	5.810639614768645	6.223460623635469e-9	1.5161249856615566e-8	TRUE
Captive	017f529e4a6af3a7948d08efe966832e	-1.6787416168293126	0.19134908533479064	-8.773188614370072	1.7367676206926947e-18	9.38969018460061e-18	TRUE
Wild	018770835b4dd064ac19da5b337d25d1	3.791648703561486	0.2623878207121144	14.450551451934926	2.4868677390107014e-47	5.8470308933484166e-46	TRUE
Wild	01f75bceadf3fe6d9336364b9674894a	1.818990922197144	0.21821362482794837	8.335826526099535	7.695868290511051e-17	3.5366012916848513e-16	TRUE
Captive	02f84b469122c6fdf0729371bfffc232	-2.356995502640505	0.13151257390677085	-17.92220646758368	7.912652622130943e-72	4.705701059396695e-70	TRUE
Wild	033edf3a178eeb45f9cd036f033a8378	4.591078384387297	0.2791362097357221	16.447448321856893	8.747673444920425e-61	3.2755177232646476e-59	TRUE
Captive	0347445b6784e3d32c70126b005ffa6e	-1.1133663774390623	0.3031074872922638	-3.67317345864679	2.3955674888336624e-4	4.363817533713212e-4	TRUE
Wild	037abab79d6e1000afa528d858adfcde	1.6733574530758644	0.21270796471986436	7.866924284098483	3.634664706473682e-15	1.4187822464265994e-14	TRUE
Wild	046d41e24af35eadc2d53c203703762d	1.9880490915578468	0.2467009871165606	8.058537238922918	7.72128014502083e-16	3.266198421178267e-15	TRUE
Wild	04ade9d9784142e3360e891d37a653b3	0.3707023502558899	0.1388618150448261	2.6695773070244195	0.00759467878269733	0.01205372095652591	TRUE
Wild	059c5677913e355fdbcda04b944b612a	3.008611585697299	0.3947511017168293	7.621540693901586	2.5066558754452735e-14	9.083258387366209e-14	TRUE
Captive	060a2fdb64df482ac8081928a19db170	-1.3644074669170947	0.2797690722425112	-4.876905999582364	1.0776275636969135e-6	2.3279518523452555e-6	TRUE
Wild	0611e872eaa0f8a1865d4f43380da123	2.5046089367912323	0.456797389234698	5.482975594469496	4.1823073443763456e-8	9.742656048766095e-8	TRUE
Wild	064f56cfad846a4062bf1ff5cf3b2a0e	3.046012181389451	0.35129953808304404	8.670697940597353	4.29479644581173e-18	2.261478753497739e-17	TRUE
Wild	06cfa60deb2b779c99f664a0d45f66b6	2.025375003314677	0.2534674426890054	7.99067123504194	1.3420601526050429e-15	5.515539895462188e-15	TRUE
Wild	074ab74a92a2f4a751aff98da87dc3bb	5.259238781409507	0.3231298336240892	16.275930706936226	1.462784230245311e-59	4.929582855926698e-58	TRUE
Wild	07586b283074eb0a5aca2fef20991355	1.8931634104795327	0.35091200349920376	5.3949804839999675	6.853100086480394e-8	1.5746554971435637e-7	TRUE
Wild	0768ea73ae377bedd62465a6e770d9ef	3.8256019138463766	0.2755679434305437	13.882608645336177	8.075068986317548e-44	1.6661009684014368e-42	TRUE
Captive	0778e6c69359a25eaa095c52d1f8df12	-1.456977533190828	0.2886661746925248	-5.047274883324103	4.481563394854952e-7	9.871155974288358e-7	TRUE
Wild	079dbb30625b128271e626b65a3c912f	2.11662081690639	0.30978980660027333	6.832441777651836	8.348129205553568e-12	2.439294400813485e-11	TRUE
Wild	07d6098878b38771be900a15269acf09	1.309134069044592	0.2794211046311123	4.6851653198239696	2.797340497621614e-6	5.879649154044598e-6	TRUE
Captive	07eb069b663866c4823716070ca0e79b	-1.4847432587213918	0.22840819944152452	-6.500393866558654	8.010999082255104e-11	2.1713458638498418e-10	TRUE
Captive	084691dd0c1424493e0d1464db4195f2	-1.4935493252640843	0.16937218151224062	-8.81815013498037	1.1636615878273683e-18	6.393814485290594e-18	TRUE
Wild	08be1121ec7e854eeb548a65b06be640	4.300557185980171	0.30201981295876457	14.239321400306064	5.223178393958187e-46	1.1235390119769633e-44	TRUE
Captive	08d543f78271f69675e6d9ef4d6d9fd4	-0.8044539866542182	0.2555868354187267	-3.1474781763946686	0.00164685398940825	0.00286077213624011	TRUE
Wild	08f7e3682411e80b79f930e01226bdf0	1.4815500877408925	0.16921621279886814	8.755367250192956	2.034399522849379e-18	1.0940308072344264e-17	TRUE
Wild	090df3e9c88b12e0847bc10e9b726998	2.657260365834317	0.24381162128754943	10.898825707329042	1.1675433383838948e-27	1.1923094091980985e-26	TRUE
Captive	0931cc22b8af22420fd4ce993764a366	-0.3578152005517974	0.1580839344695743	-2.263450753249467	0.02360791712375409	0.03551726817279075	TRUE
Captive	09369a49414a2815269d29ebb3f79de1	-2.559904921785116	0.23096260474270472	-11.083633753771018	1.506323973897603e-28	1.6375199329144914e-27	TRUE
Wild	096aef760b58a10091528b587b5f9165	1.93908544378197	0.181547169873288	10.68089050980727	1.2506612504174051e-26	1.1928476643132046e-25	TRUE
Wild	0aba9ac721454dcb2834d96461053690	4.169602797922078	0.35789400678833055	11.650384524008272	2.2842576414473356e-31	2.9232714879788056e-30	TRUE
Captive	0b4f6fb17fb6a219d30b0f5ea20ab191	-1.7404355635067996	0.2376958281819087	-7.322112368648067	2.4409761403967945e-13	8.17161217861311e-13	TRUE
Wild	0b9d2bb170a9299939153a12941f108b	2.6707906747759385	0.24251509172466648	11.012884417965026	3.312264309880962e-28	3.524946544515424e-27	TRUE
Captive	0c87b10deb6918d1599c5c2649be46ce	-2.620619963394671	0.40214305802677586	-6.51663608531117	7.190157925479902e-11	1.959366485892232e-10	TRUE
Wild	0cc1cc98eba417e470a18fb920ee15c5	1.3325603041316223	0.2427701639067228	5.48897888722281	4.0426393622108255e-8	9.43904941153613e-8	TRUE
Wild	0d2c55a0ce89dc0380068f0244a38adb	2.2931128550972364	0.20564506168603225	11.150828696281735	7.094256036762077e-29	8.150332787689159e-28	TRUE
Captive	0d3c2fdbccbde9a3521c6310d1587865	-1.0733530075772295	0.16518284765447128	-6.497968904268223	8.141162589520387e-11	2.2007260368997622e-10	TRUE
Captive	0da04cbe2befc0b88e48b91c54077da1	-0.6780100587542701	0.2610863958210445	-2.5968800734412687	0.00940747633457156	0.01483768888338822	TRUE
Wild	0dd380708530f9edc8443f75e4a01904	1.8893566430264517	0.3877196786266447	4.87299651572705	1.0991816233040231e-6	2.369451217825944e-6	TRUE
Wild	0e055097a7eb2f44c47571eea7fa9bf5	1.745319811157577	0.22943266234307963	7.607111356044555	2.8028980480972343e-14	1.012046402366537e-13	TRUE
Captive	0e50c779c5b73c23061984215d8db514	-0.8853327567161022	0.30443699311888806	-2.9080984792487556	0.00363633806151132	0.00601691944384279	TRUE
Wild	0edb0046646985342c3b18bcd0160d4f	1.273034471094857	0.22517259643731172	5.653594137283357	1.5712698996305494e-8	3.773287098637732e-8	TRUE
Wild	0f793410f37425f3878413f359c22686	1.2918239930013788	0.3755963021933684	3.4393948647990373	5.83016186531147e-4	0.00104323781342122	TRUE
Captive	0fbd996a851d86da0f6c370701835e27	-1.3628417458704378	0.33093279911728635	-4.118182753433972	3.818718126360436e-5	7.381881502390823e-5	TRUE
Captive	10708689667f604348e8861975c9f03c	-0.722900305677834	0.26562192484543573	-2.7215385405345836	0.00649788077042113	0.01041102608382847	TRUE
Wild	1089a1fd0d0886d7ec67fecdc0600603	1.0327910011456138	0.2432077244510479	4.246538647062958	2.170983471693934e-5	4.245385473660672e-5	TRUE
Wild	11329699016ce1071c6c334ad85a1949	1.9913676843761536	0.18653396618247836	10.675630423405472	1.323560294030034e-26	1.2505789320227702e-25	TRUE
Wild	117de6f9352ca093eefb4e5b5b72d18b	3.5283487676710923	0.4714543109433157	7.4839675569226385	7.211176425279755e-14	2.479761689101303e-13	TRUE
Captive	11d9a24765663e055f38b72a408f3f0e	-0.6279711575562614	0.2519488914079265	-2.492454537295515	0.01268635703390029	0.01976256850735469	TRUE
Wild	12af6cbce9fa88ee090e7eb98933e9f5	2.8831248269125087	0.267888539870534	10.76240449966943	5.180063531675513e-27	5.185192307449448e-26	TRUE
Captive	12e9595ce0584df3efb1c92d0d157b29	-1.6630349817490555	0.4048900080612629	-4.107374715696679	4.0018171656947475e-5	7.706356484795028e-5	TRUE
Wild	12fb263786639f9dde4d475913b49dd6	4.69249573473999	0.3489274356097755	13.448342709249903	3.1484994975552207e-41	6.005911305713829e-40	TRUE
Wild	133d05a97dca2c4c6ec7453b39a1c113	3.718652652009375	0.2376659973734961	15.6465489094153	3.507305816332894e-55	1.042907700091928e-53	TRUE
Captive	151e42d762610156c1ecec31f8acfa87	-1.2414464130646916	0.2073291609693826	-5.987804162522138	2.1269293870902646e-9	5.335795559176818e-9	TRUE
Wild	15f918daa7b34d5f57a7e0a8fc3a735e	3.5881139589149376	0.2942423309619203	12.194417938387312	3.32873975224069e-34	5.022919238082593e-33	TRUE
Wild	16198d5155e5fee4053e664b479550f3	3.120735836557919	0.28502760288725004	10.948889879245858	6.726693989902031e-28	7.011018168856653e-27	TRUE
Wild	167410357ba571efe8a6f8477228cc48	1.4942853965748155	0.22833068113897784	6.544391621489055	5.973806740408079e-11	1.6456453990606452e-10	TRUE
Wild	16af7ae2baa5dcc4d2e94003f378ddde	4.507276926148634	0.28367546659028275	15.888849960573326	7.57037192068897e-57	2.3917643786926707e-55	TRUE
Wild	178096a00700cb19d9b81ff4fa71ecef	1.949658899776323	0.2578578307007527	7.5609838742455215	4.000318424182553e-14	1.4240570164959722e-13	TRUE
Wild	17f804cc94127594bcc4f6a0fe98c3ab	3.495671556055118	0.26100085417188085	13.393333777187795	6.614382510411733e-41	1.2383593922270858e-39	TRUE
Wild	17fef0decc6d531de35224c5ec005532	2.8938909885639656	0.3666345101533301	7.893122192326392	2.9471879938036416e-15	1.1684733575433262e-14	TRUE
Captive	184d85737b88ee5160864db8a552a06c	-1.052354253427689	0.26129242380437107	-4.027496236230653	5.637396959295743e-5	1.0693073782078793e-4	TRUE
Wild	186e8d7c0c0ccd8f6d9c8db232d319e3	1.582282264984718	0.18848656854232637	8.394668528486697	4.672104315791121e-17	2.238624390172902e-16	TRUE
Captive	18decd0cd8d95d08b40fd6d49e01577e	-1.6222263112055662	0.38704404163275075	-4.191322270101825	2.7733339513941955e-5	5.402390413987537e-5	TRUE
Wild	1a2301b09e74c9f6d98058743770d550	3.431864354052522	0.28117022015765997	12.205646643973108	2.8999537739282416e-34	4.442201917335534e-33	TRUE
Captive	1aae317490cb7ebe79de722e19a05f09	-0.8639108578503467	0.3011224824727407	-2.8689683040473497	0.0041181306440433	0.00675881506676588	TRUE
Wild	1af5c73a3a3bf0410ccde37aeb3e2601	1.510546740195382	0.20239088263909372	7.463511797065535	8.424633059768522e-14	2.887221702856263e-13	TRUE
Wild	1b55eda244cc8bf62256fd2657641ac7	1.4537544040295465	0.1675558200885347	8.676239376593413	4.090706730054973e-18	2.165290316275171e-17	TRUE
Wild	1b8931ee56053f4db30b872c7cda2954	2.922958565384858	0.4056033831646036	7.206445228783141	5.743140864175332e-13	1.8609985300260453e-12	TRUE
Wild	1b91b67114783aa5da962a4e605a9605	2.512979326403024	0.28130475144254774	8.933298543719273	4.1349191746155837e-19	2.3801293371762638e-18	TRUE
Wild	1b99c2600382bdfbd67f6462b33eee21	2.469788263671697	0.30222750874900395	8.171950574237185	3.0344285505177697e-16	1.345529502005906e-15	TRUE
Wild	1d08635be6a187823b2e240f15614500	0.7125397094432292	0.2841864815443108	2.507296285070227	0.01216586864774971	0.0190103449812596	TRUE
Wild	1d29098a254228f30831ec02553c57e3	2.0006427504239888	0.39791205503992344	5.027851569420935	4.960055597749685e-7	1.090133958548898e-6	TRUE
Wild	1d96756bfbb04812ab05076662bc831b	3.242991184733336	0.27722116822526577	11.698209070737809	1.3017175501536995e-31	1.7091382379290777e-30	TRUE
Wild	1e1aa384995b624c2974fc354bdbf6f9	2.6230280951175673	0.32379577126153825	8.100871993781782	5.456664228301832e-16	2.3778825581091164e-15	TRUE
Captive	1e1dd9364faa29e45cb78d08fb0adb0b	-0.8073024246138965	0.3686046637476448	-2.1901579225991408	0.02851278566451927	0.04232955404820703	TRUE
Wild	1e540c4bf336dd4d63ce15dd1adda489	2.9094038062045087	0.3187796077036343	9.126693602400527	7.062324869227131e-20	4.2500062159456127e-19	TRUE
Wild	1ea17f6d573df4b3f1df09ea49a72443	4.481129005294015	0.47818013570585943	9.371215302951166	7.17021045836455e-21	4.769133403556947e-20	TRUE
Wild	1f79c99bc05a438325a5faa57debb6f5	1.3791118545280443	0.3171371847479862	4.348628671923032	1.3699143513270031e-5	2.7209890160935177e-5	TRUE
Captive	1f9fd22860cdc6541a05d018a7e2ae02	-1.4125396635625136	0.242462833765301	-5.825798707482825	5.684009362051041e-9	1.3914124612672162e-8	TRUE
Wild	1fca1914d76f13fda0bd8e3b0546182c	1.998102219534457	0.32072293184512385	6.229994868278814	4.664504538078793e-10	1.2030137979585866e-9	TRUE
Wild	20ca2dd4e3da9b60b9e14d7708150e54	4.270438958946772	0.2333497201865567	18.300596013282867	8.184858141596968e-75	5.516594387436358e-73	TRUE
Wild	2193f3bd8f5969ac12cfd58c8219efba	0.3240952378663992	0.145459512290904	2.2280786781289503	0.02587526885275495	0.03881290327913242	TRUE
Wild	21af1e4d6eae650a28d4c6b634368b11	2.005788077429042	0.43538965784473327	4.6068803915970324	4.087549601905202e-6	8.468263621979836e-6	TRUE
Wild	21e1a78479bbe7bbbcbfacf66e2387ca	1.706323611966446	0.19824013826873677	8.607356849465736	7.476442690700747e-18	3.8175169496456845e-17	TRUE
Captive	227359781e60d19f9fcf2eaee3cda08a	-0.8372017246927561	0.19677240884608407	-4.254670304654438	2.0935726396816933e-5	4.109906677122703e-5	TRUE
Wild	2278ac22c4e81dc1e7601307fd18cb60	1.8550818584951043	0.242991225092088	7.63435740443743	2.26949521487266e-14	8.313259645783549e-14	TRUE
Wild	23c239bb0ac3399f73847637290ba52c	5.388173646972296	0.2841245974317908	18.96412241557447	3.3761506007574965e-80	2.8444068811381914e-78	TRUE
Captive	24051886cfa8de118d3b71999ae15185	-1.195610765265661	0.32177315954706276	-3.7156945189233226	2.0264629564507787e-4	3.718246912834369e-4	TRUE
Wild	2406c864efec8cfbbef381c92d88d718	0.4101629176782202	0.13685491036510716	2.9970639459261688	0.00272593526914181	0.00460086904357658	TRUE
Wild	2425592cc710b8ea903fe441658c3338	1.0666035973508818	0.23570506250615292	4.525162022445058	6.034925369667321e-6	1.235082904601956e-5	TRUE
Wild	24f24dc590a8a74ccdd8684247800f42	3.223283324185075	0.4142639617504773	7.7807475952410945	7.20972130707958e-15	2.740236180999043e-14	TRUE
Captive	252d964992a8a752826e89cd8b363cff	-1.1292803356390049	0.2612696557359458	-4.322278959100864	1.5442576537112785e-5	3.0552729704542126e-5	TRUE
Captive	258d0cb897c5093d4aae80e42faf09a5	-2.5328740221953336	0.22851602365230855	-11.0840105727078	1.4999955917521294e-28	1.6375199329144914e-27	TRUE
Captive	26103a81208676eeeed8ad33b201d1d7	-1.522380059226995	0.23010267877874535	-6.6160901181460625	3.6882357937368246e-11	1.0272193904870329e-10	TRUE
Captive	26382e3c059d13793efa3788419a56a8	-1.3141140060097571	0.27203463025914537	-4.830686463550274	1.3606312236207826e-6	2.914402896357227e-6	TRUE
Wild	2653a431a6e62921bd0562a67141e254	3.432160072781048	0.45674519620426784	7.514386798818351	5.71782993393423e-14	2.0071965497248289e-13	TRUE
Wild	26e800638d8fa129a08bca7c9ba39c37	0.4520733994412439	0.15468807639950485	2.922483813643771	0.00347251669720675	0.00577420128433557	TRUE
Captive	26ea07aed00194602805874025386ea0	-2.6607692599558637	0.2791119856847448	-9.532981012722203	1.52830349023661e-21	1.0881090342459243e-20	TRUE
Wild	27de231017f07b78704ca55d9f7b575b	0.9563765040774128	0.25350741113026054	3.772578086823642	1.6156937617637198e-4	2.986227409768045e-4	TRUE
Wild	27eb3736bec7722003a20f576e5a9588	1.897478914941676	0.27789243896911475	6.828105586394036	8.604325164387154e-12	2.5069085709496863e-11	TRUE
Wild	28376a648b2f99ce19e0cc5ffefe6a99	0.5787405746258312	0.19317390860891503	2.9959562282166403	0.00273585702358043	0.00460991908473302	TRUE
Wild	299eabb681d426372147e803249843a7	3.343588595053373	0.22878203411393103	14.61473409834402	2.2623593772989348e-48	5.57864714743713e-47	TRUE
Captive	29a6190c10cab3645f8b9f4e83bc8116	-1.2513429859473255	0.3524825276697922	-3.5500851466873034	3.851065724901706e-4	6.977468544579973e-4	TRUE
Wild	29b9b0c2d3a36ff404bfba4cb63aca1e	0.4481784052595373	0.14837041519346436	3.0206723131100284	0.0025221415265229	0.00428952241930983	TRUE
Wild	2a5cb2280758aa8250a4df4bf256db64	4.768233606589217	0.2720730480113466	17.525563966888633	9.143045808153537e-69	4.6218096560216135e-67	TRUE
Captive	2a8afd8ebfd9cb061115d7631818e387	-0.6171601715780606	0.22593027927132825	-2.731639927009914	0.00630199737785387	0.0101132053158893	TRUE
Captive	2ab424bb8819d10f58e3059611aeb88c	-0.6913815082452892	0.24376464448738355	-2.8362665541559813	0.00456443334014193	0.0074309856793615	TRUE
Captive	2ad1eb87b933acb65ef00022af369b63	-1.7754370608776515	0.2637702126817822	-6.730999087526139	1.6850202365764338e-11	4.825936144982364e-11	TRUE
Captive	2ad56a448d70ee95c9d77ca5416f2ceb	-2.012218471303185	0.29283834895349425	-6.871430871312371	6.3561091639062914e-12	1.8734770742592597e-11	TRUE
Captive	2afd81e05992550f91838c57bdeb8158	-2.664452905487174	0.2056562195776593	-12.955858621533354	2.176866508507008e-38	3.794503517414802e-37	TRUE
Captive	2b933305d610d9f6da9cc6a056a178f0	-0.914575671199422	0.2632056138388775	-3.474757463795144	5.113154245021277e-4	9.214614869369896e-4	TRUE
Wild	2c330bf1906e5948c21fe9b018f218e1	1.2055429844621048	0.23114368055735943	5.21555675480794	1.8326593457981795e-7	4.09010728168203e-7	TRUE
Wild	2d31f1068d089143ede2afeb15844975	1.9608505794424111	0.2279017527912159	8.603929348620564	7.7032409477099e-18	3.913556079464678e-17	TRUE
Wild	2dc0aed6d3cf8c02842fb87683014dc8	2.540575559480664	0.4035151050177044	6.296110177509204	3.0520747594207305e-10	8.035540577537391e-10	TRUE
Captive	2dfea6ea6d9b2a48f53dd6d6b953bdd1	-2.5527942024238515	0.28995280148207253	-8.804171538869191	1.3182264539497526e-18	7.203929432125404e-18	TRUE
Wild	2e109e9640879d1b619fa816c8f7ab33	1.3470549107823402	0.16291383296677964	8.268511557622139	1.3564175799787386e-16	6.122045416779038e-16	TRUE
Wild	2e69c6ed7948f52a2c06e396d4d3d94d	3.2924019290710524	0.23028235577183764	14.297239221979924	2.2766341795410157e-46	5.1148381233688146e-45	TRUE
Captive	2ef931930a2a59f4a5e4912740c2a7a0	-0.5153564601100391	0.2401212524637908	-2.1462342663223968	0.031854293007773	0.04701414632242117	TRUE
Captive	2f7acdbaecf73c0c1c22ece3fd6d6f1f	-2.4223503607652233	0.4552517860993038	-5.320902486776488	1.0325374000846223e-7	2.3511155664089038e-7	TRUE
Captive	2f881928ac5928cb3965d7d4e6f2867b	-2.002472461517702	0.2203714071028827	-9.08680707648623	1.0199014079355946e-19	6.065413667193447e-19	TRUE
Wild	304b7bfe6a8bdb198d96e525bb4b69fe	3.914815152101736	0.2293849142938547	17.06657634462675	2.631882565689712e-65	1.156884032135782e-63	TRUE
Wild	30f18b572d6dcbbe04d2d2e16a00c8d6	1.92937019819696	0.287194181022895	6.717998920887438	1.8423705755599268e-11	5.261685457319451e-11	TRUE
Wild	31aba921babd6f098a4e57a54ca980ee	4.838263372409998	0.2470321004630262	19.585565452187662	2.053142461807065e-85	1.8870245717154023e-83	TRUE
Wild	31c40d225eae3bc052fe740ad5a2d893	1.3061256106393535	0.13089690841223584	9.978277000446417	1.897327526458453e-23	1.572293548565161e-22	TRUE
Wild	31cabb1a6c3e209ff64de883b3d4dddc	1.5563466422357433	0.16688858754990396	9.325662497864665	1.1029238369699115e-20	7.147794866516543e-20	TRUE
Wild	31f31159eeceb70dc6f7e53e8a4de26e	1.9769737329203905	0.2982340723446976	6.628933164401863	3.3812162227611875e-11	9.443120445335801e-11	TRUE
Wild	32413e4530b41f196041a76a087652f0	2.4720400328356553	0.22233998560776977	11.11828817510398	1.0221434273236826e-28	1.161108994409262e-27	TRUE
Captive	324db8fecd51956c1c3f08c38d7c2ed4	-4.459937196894941	0.32580732340959595	-13.688879520022429	1.1831972454826774e-42	2.3924248303659736e-41	TRUE
Wild	325a26a5ec530ddc3ea1a956f9ff3974	2.5820012544922877	0.38306175395043257	6.740430825747207	1.5791767412264866e-11	4.535646833465846e-11	TRUE
Wild	32ab1812bd3770f4b7f6aad7273783da	0.924737456563221	0.2931450803599803	3.1545385494023956	0.00160752139677318	0.00280207608989256	TRUE
Wild	33429859686fd6de8e4f2dad5c53c241	2.426849904671368	0.2801574028817822	8.662451463741702	4.617256036887694e-18	2.4062092027285865e-17	TRUE
Wild	33a708030d0915069a6e5ff5deb5df4a	1.657299859885812	0.2349403152857046	7.054131420017948	1.7368217198466862e-12	5.320990178075757e-12	TRUE
Captive	33e91e8b116128f84a057a1e7e2d203e	-0.639166907998534	0.16822499166375263	-3.799476532453026	1.4500204151551954e-4	2.684927911578576e-4	TRUE
Wild	340f7d8d571641d29d8b1c9b44fedad6	4.38433727384515	0.3435940670077439	12.76022404003366	2.7341358075749884e-37	4.387636986441767e-36	TRUE
Wild	34358adb2d1703b3d056c559972ac9c0	1.3515156084760158	0.26056974871931404	5.186770970608217	2.1397160603483805e-7	4.74397573906187e-7	TRUE
Wild	3448341097cff34f498ef18acc3caa8e	2.1516438999060146	0.27587866628362606	7.799239893721782	6.228116912042303e-15	2.3850856810889273e-14	TRUE
Wild	353d5f7812bbece15d4d73ddb1064bb4	2.092285920593166	0.47107768619668455	4.441488064284145	8.933890324963586e-6	1.7956586716775718e-5	TRUE
Wild	360d4d057380e786a8e7ae0371aa419d	2.5287472291412394	0.23587569493418695	10.720677388345583	8.140493929464875e-27	7.838132726370466e-26	TRUE
Wild	3663581f5f228c8142e84bb0783c3d0a	3.2638625865266406	0.32804838224582683	9.949332973941717	2.5387913234683502e-23	2.0699338935697597e-22	TRUE
Wild	371043d6ecfc03ecac1358a064c9dd78	1.894340357570914	0.2905451446937201	6.519951863480094	7.032995811547217e-11	1.9217185852633067e-10	TRUE
Wild	372987c2ef20bcaf7cd99a5903885c6d	1.0357287774943065	0.21858634418076367	4.738305045432266	2.155132265902777e-6	4.5677960604354455e-6	TRUE
Wild	3731b629310d02d9c249948a8cc2e5d1	5.54589885870277	0.3325025896906252	16.679265156589953	1.85486546998722e-62	7.501075960628316e-61	TRUE
Captive	386d5023a2c7eb210a838f25309f6285	-0.7302382362984445	0.2330442036017193	-3.133475216343279	0.00172749506418256	0.00298546582886934	TRUE
Wild	389cf39714f9893c04f0d83aa48441d3	3.112973961912806	0.3323572253742406	9.366349590888351	7.508449205536002e-21	4.961465455422809e-20	TRUE
Wild	38a4e0482af387d2e86188e90808cdc0	1.2770964283027064	0.14951020862937486	8.541867742747502	1.320695391791054e-17	6.513283127320759e-17	TRUE
Wild	392c7f33a1d36038723b06d5e06263ad	3.0338783426569655	0.4261824712299168	7.1187309367781335	1.089253096561628e-12	3.4199841013161672e-12	TRUE
Wild	392d679d515ad153e850f0d9ec1eb1a3	2.8330255139918337	0.22540029222917232	12.568863535950513	3.1319355889866295e-36	4.947479500727317e-35	TRUE
Captive	39f3cfa2c873fa7879e7321c19c7a82d	-2.845781933215398	0.2551398657972907	-11.153811358811248	6.860350476477713e-29	7.97220038128617e-28	TRUE
Wild	3a66f1e79260bea0250675a886735b63	5.0797826984435375	0.2946670141482163	17.23906122688177	1.3521473050223206e-66	6.509623454178886e-65	TRUE
Wild	3a674e5a2fdbd39dd624307528360688	3.642259278615125	0.2349014211682185	15.505479960492943	3.185275418949294e-54	8.539302743768237e-53	TRUE
Wild	3ad66f2cec7b17a8dd6001fa2eb4891c	1.0545426886358529	0.20338204380694583	5.185033392804554	2.1597616450100465e-7	4.777940969595529e-7	TRUE
Wild	3ae364859ebb5601dc16a3b72a93f5e7	1.2322445561073008	0.13301276285063185	9.264107666803849	1.967152589199467e-20	1.2429945423004134e-19	TRUE
Wild	3b0162fc697875a2d2ab86c17d506a7e	3.5916474485771746	0.3068189373253285	11.706081377789443	1.1863702854580119e-31	1.5781846823658552e-30	TRUE
Wild	3b076ac41ea75ab6a79ce6911b3a76be	2.49584627595436	0.3951304461528456	6.316512180357038	2.675323718274045e-10	7.08050334862581e-10	TRUE
Wild	3b5da7828137e3c8a9c5de87a99a84c6	1.050983244310359	0.28159152679446214	3.732297119428197	1.8974150483186457e-4	3.494146837614118e-4	TRUE
Captive	3b836b20d0ef709b71166635669fd0ab	-2.243737176613641	0.2816339831112196	-7.966855248883691	1.627631257479969e-15	6.608575105671681e-15	TRUE
Wild	3c037d46deed58768eff663554dad2c9	1.539250240649882	0.20344248578337928	7.566021594372569	3.8482810760954814e-14	1.374774617644004e-13	TRUE
Captive	3c03bd8a79e59c79952f0bde78278051	-0.49306053848215625	0.23100570888657815	-2.1344084562180443	0.032809359981653	0.04829225045534408	TRUE
Captive	3c256a28a9b93f0cb8c62ed2ebfa55bf	-1.9944048437241515	0.4419708612127081	-4.512525640834727	6.406018739693254e-6	1.3083807971373495e-5	TRUE
Wild	3ca3abfe4f322262b8c72a8318e1df4f	2.1859136677283537	0.3286013572845778	6.652174798643003	2.8879341787517052e-11	8.110281818661038e-11	TRUE
Captive	3d623ffe47d8aba600aebd57982e3bfd	-1.6742067902592734	0.3333846325785115	-5.021847519816322	5.117680539289667e-7	1.1223373156663458e-6	TRUE
Wild	3d76f5d9fc7dc6bcd003224d2ae0b06c	0.3396674011011283	0.15408540443398194	2.204409965686654	0.02749552544871823	0.04087937680684431	TRUE
Captive	3d7baa17fdafc93f13278a38ffb9e48f	-0.6697766547030579	0.2357108945072716	-2.8415175976619764	0.00448993739120066	0.00732149468145785	TRUE
Captive	3d7bb7e00f57a37b661efb8de13d071c	-0.8371895137098773	0.2194848275390292	-3.814338891197419	1.3654798236962493e-4	2.5376840105825516e-4	TRUE
Wild	3d9164307600daf305572d7cf01f31db	1.334214576522338	0.35916716547645605	3.7147454020537345	2.0340838717825777e-4	3.725468830384395e-4	TRUE
Wild	3df782385427979905acf1576dfaaf92	1.4243279452336144	0.2077837784315928	6.8548563125804165	7.138423282955596e-12	2.097949400891892e-11	TRUE
Captive	3e2c1845b1823765ae3386c195a44be3	-0.9606288385140204	0.3504756990546411	-2.740928518311488	0.00612658345071124	0.00985923753038302	TRUE
Wild	3e4ad1a285d23e7f63905e397c0768d4	2.254220902867517	0.29903304061397995	7.538367326363369	4.7589180321457637e-14	1.6881635545611813e-13	TRUE
Wild	3e59a011c72e03814619b072a3689810	1.3356815632423928	0.1498440954994601	8.913808440634924	4.9308982882378235e-19	2.784993390730972e-18	TRUE
Wild	3ed6efff2bd4748a7eaa0d0a51c2b291	1.9025054322478696	0.24608665512157651	7.731038610395012	1.0667266087945896e-14	4.024106721982575e-14	TRUE
Wild	3fe959b647535d3a89cbce4d757706a2	4.678650332979647	0.5778243993261246	8.097010680815872	5.632612869707046e-16	2.444022150761298e-15	TRUE
Wild	3feabeef704b7f7909cccd3f316bfbe0	4.332219400006856	0.26970761821535505	16.06265120975442	4.6619151520520805e-58	1.5203858770079529e-56	TRUE
Wild	4007391b43191315b0f830ffd01d6f42	1.9291564512568529	0.209937148207726	9.18920956927554	3.957385257477598e-20	2.4545499971226084e-19	TRUE
Captive	4022f7ecf1f9b1a64f570bf20deeac12	-2.1860671946419705	0.4055923316172807	-5.389813919620049	7.053067569141045e-8	1.6169277352384574e-7	TRUE
Wild	405acd620fbc54c4fa9cb64de8418196	3.0188267685107997	0.25927507525768523	11.643335810472657	2.48117704143498e-31	3.1355874861134556e-30	TRUE
Captive	406f973ee8da3c521cfa0e837521e9b1	-0.8417146751813944	0.2800851842751807	-3.005209566366848	0.00265397921589475	0.00448691134994915	TRUE
Wild	40b57679ce3282924c62bcca1d02f796	0.35940114976636134	0.1481258693281151	2.4263226362590875	0.01525270376119525	0.02350683460757378	TRUE
Captive	40dec8be1b6bc8a80370c4c9d4e26c6c	-0.6735420385801401	0.28133610350811494	-2.3940831986418414	0.01666196879851036	0.02556183680621241	TRUE
Captive	40f71bf2dc1dd344b05a7f1e82743fb2	-2.4766691492674195	0.20816439586455973	-11.897659726972917	1.2171263282568286e-32	1.7331193209403571e-31	TRUE
Wild	412ff92d4304e4472fb78a2554edede4	1.6888559190165822	0.21508057514085008	7.852201054933013	4.087984432285044e-15	1.5835066134253562e-14	TRUE
Wild	41442261c658092c539f308a98c6966c	1.1685148902256133	0.31120726058702475	3.754780296646885	1.7349359409178668e-4	3.200766854503583e-4	TRUE
Captive	4179dd3219632634fc925c142bd466cf	-0.7177993703868748	0.2091578374359559	-3.4318550009232376	5.994679768516461e-4	0.00106701078274122	TRUE
Wild	4183b288eadee1a63de63031477a4614	5.51011741725373	0.27126785854711005	20.312459599030635	9.978034082638662e-92	1.1208658286164096e-89	TRUE
Wild	41acae7fa262ec457a40e3de3ff3d4ea	1.4313712558755605	0.2875432101846982	4.977934464027667	6.426640716592161e-7	1.4002874492402315e-6	TRUE
Wild	429b6048263deb9317f7c27a461f29a7	4.359634704884482	0.221319672239437	19.69836056944801	2.2271570719877377e-86	2.251655799779603e-84	TRUE
Captive	42ac7edd93735a804e5f964322ab7891	-2.0296402668452305	0.18309330360168904	-11.085278526955952	1.4788943520936414e-28	1.6375199329144914e-27	TRUE
Captive	42c2968a2ec42976ee851086bc91ecfb	-1.731634353939104	0.3125329933589566	-5.540644958243665	3.0135965969435334e-8	7.118565793247459e-8	TRUE
Wild	43aa957ba194087fa83699a10fcd9132	2.8560753076856207	0.23661820428420283	12.07039549778334	1.5140489259142028e-33	2.2184108175351578e-32	TRUE
Captive	4407330b4629645c2428991698231166	-1.9574366014711864	0.31327268084098575	-6.248347593592953	4.148177143191417e-10	1.0780995094515484e-9	TRUE
Wild	4418cce1b30d0fe581a165543f169663	1.397577284761628	0.1450865383689335	9.63271507111016	5.817174388103577e-22	4.261712540849795e-21	TRUE
Captive	4442846153301904dcc9f299b4978c9d	-0.5971301519004446	0.198423608391462	-3.009370491450748	0.00261789662524607	0.00443332242566797	TRUE
Wild	44e65ccb59f6f10bd5f47001865469c0	4.224062018899281	0.24025306023496215	17.581719936338136	3.401012272924014e-69	1.809696530487462e-67	TRUE
Wild	4554ae9f82ab2cbf2ee42b97b15ed914	2.583754584717099	0.34033571446140465	7.591782099054745	3.1553532341267214e-14	1.1352534233815357e-13	TRUE
Wild	4612df2d9b89e2a11d8d8857b14f7036	1.7438020322658372	0.2640594631064582	6.6038232894641835	4.006871120367703e-11	1.1098484116963692e-10	TRUE
Wild	467d3544afb1a6534dce25b51ddc20ce	1.75570081860668	0.3873684480368762	4.532379514914811	5.832294326794272e-6	1.1960343943993933e-5	TRUE
Wild	468aad51b245d8ba76501a015a8a7c12	3.7413002446092145	0.21778781217627777	17.17864836982246	3.8374852294599905e-66	1.763498894083659e-64	TRUE
Wild	46d6690ae6a4dcdb228f191d2777224b	1.6352219880030332	0.16094618640866296	10.160054267151104	2.989100305831494e-24	2.6051555251686562e-23	TRUE
Captive	472d94dbbe4c196402ea56fd954f8d4f	-0.7280712480718414	0.24365870930948577	-2.9880780791097186	0.00280737824139728	0.00470689784751684	TRUE
Wild	475904d3cb2b9ec71fd59eae32054754	1.3012634593329355	0.17859492463729337	7.286116679830956	3.190167163348673e-13	1.0609404612320749e-12	TRUE
Wild	47988ab5482a61eb3d0919a0f259c3de	1.4828343405330895	0.36729170350456103	4.037211639643464	5.409026851457493e-5	1.0298542649385171e-4	TRUE
Captive	47ee6f7f0345c4baf7239bf5b61aab20	-0.8966361402603422	0.2935205940462116	-3.054763987426302	0.00225237692521246	0.00384654235032061	TRUE
Wild	4851bb1430da9c0e777e925be73b1e42	2.494259320909776	0.3821802843599023	6.526394539392073	6.737171364766202e-11	1.8458754064440736e-10	TRUE
Wild	494af41e11267511d25739205a669409	3.710691653555667	0.2898857824369248	12.80052999619967	1.6283607587462384e-37	2.698807749331881e-36	TRUE
Captive	495aa05925b8c53330a87069df17e42f	-1.966290847344614	0.3304124373972538	-5.951019467770666	2.6647738323896255e-9	6.6356806515909154e-9	TRUE
Wild	4a513d089434e3fa67716776bd6e7147	0.4532382793710124	0.19765039577717683	2.2931311500229685	0.02184045549566547	0.0330055313992792	TRUE
Wild	4a895fe3ad0ee19578000e40b9521f1c	4.05243814923668	0.34381321093649475	11.78674355822005	4.5686668279408136e-32	6.3272906343125534e-31	TRUE
Wild	4aadb0a38b36911fcc870e00dd90dab9	1.1896732905507794	0.14769012633498832	8.055198543553155	7.93499011902079e-16	3.342614587637508e-15	TRUE
Captive	4acccf9fc8d4d136bfa72c7d3e3731f9	-0.527802581446835	0.23794771692834857	-2.2181451802110304	0.02654493512235093	0.03969959971700709	TRUE
Captive	4b87d617037fa67943dffc6a3c61d1c8	-0.7155056874632424	0.2915547127526128	-2.454104345314961	0.01412359920598324	0.02179993709503673	TRUE
Wild	4cdad12d33ef4221df2de26db2bb2ddc	1.8429549368360536	0.22016912630670235	8.370632920933524	5.730957611865442e-17	2.7074757689700755e-16	TRUE
Wild	4cf180e6a6caadc7252119fb5347e440	3.5061508444785705	0.40518957802361366	8.653112110090449	5.0113752370097785e-18	2.598205315188147e-17	TRUE
Wild	4d961ad3afdcefcf5dc11e460d95cc2a	1.6266875679418351	0.22215432213702943	7.322331396903727	2.436994102291681e-13	8.17161217861311e-13	TRUE
Captive	4df8473b0be4ef1e59f0b0709c586919	-1.9937661911486264	0.28771200526922297	-6.929728876912816	4.216479299080569e-12	1.2649437897241706e-11	TRUE
Wild	4e0296f9000583ed490a271ea2869909	0.7067239446120451	0.18061327187228787	3.9129125854703055	9.118955129041094e-5	1.716808870663044e-4	TRUE
Captive	4efb65479507889fb7f3f5c961c04936	-1.813949338381784	0.24943351838194416	-7.272275795766072	3.534809671528613e-13	1.1717024845624352e-12	TRUE
Wild	4efc3745989dbae9b4cb391bf39f313a	1.6329789848814578	0.3140627024838405	5.199531723973112	1.997912269850799e-7	4.439317153448699e-7	TRUE
Wild	4efe35637c84d11e42a13f5e15a1a796	1.2102892563503318	0.27950044898755244	4.330187163328071	1.489826604008831e-5	2.953362150299859e-5	TRUE
Captive	4f4989c6570075933355968d9315e606	-0.7550597378687762	0.26698315084992963	-2.828117562719128	0.00468226082891066	0.00760060541131884	TRUE
Captive	4f6f21f2adf6fc97d2fe637cd7c8dbb7	-0.5926169827576468	0.2706921009291446	-2.1892658881567	0.02857752017187633	0.04236344999086067	TRUE
Captive	4fc37b573a7e87d73b84004ef42c0e8b	-1.8298938716393032	0.2557034795290903	-7.156311971230426	8.287642160052988e-13	2.6348447244696767e-12	TRUE
Wild	504137a3502fd86d91a688998955f2a9	2.140056573154533	0.2692702556344615	7.947615929995969	1.901350493023502e-15	7.68906139378704e-15	TRUE
Wild	5144ff04c33d38bc8cb1d29f67c5cb70	2.3308763323848147	0.33287407769789107	7.002276501987833	2.5183643340186636e-12	7.645844869948555e-12	TRUE
Wild	518d0d9d05dd6420803fda39a99c4982	1.7272426533537963	0.24450210050068225	7.064326440618767	1.6139692607556074e-12	4.9747650079997535e-12	TRUE
Captive	51e1039b645ba6de16ede3639c54aa8b	-0.7373305035405988	0.22604231433036187	-3.261913618805844	0.00110662859403251	0.0019491315480259	TRUE
Captive	520887a54cc76670a5f7f2e64a8a651b	-1.640343374507642	0.26151869273052164	-6.272375245458692	3.5558133967652404e-10	9.3132832749473e-10	TRUE
Captive	52787ec9a339c0733e52372277035078	-2.1026563600178494	0.17856540355722947	-11.775272914744413	5.23474059179983e-32	7.151787484202201e-31	TRUE
Captive	5349a7e94ed4af720dd843900c791b45	-1.4611193443852892	0.1279677285556541	-11.417873559815806	3.404623464840692e-30	4.197651613358463e-29	TRUE
Wild	5366f72a946c9c78ea4b915adab7a576	1.814057374150752	0.29269112014732773	6.197855859916885	5.723752058272542e-10	1.4687089672369392e-9	TRUE
Wild	5380895f21ecc363a56e82b01f021565	1.441788777180988	0.4625708728840795	3.1169035097077993	0.00182761379419839	0.00314773006121733	TRUE
Captive	5381367489fc74ea0cb28c9c1d648d33	-1.3599457769100174	0.31063568276719117	-4.377944493676348	1.198038504760579e-5	2.3889880242858883e-5	TRUE
Captive	543da78ca24b093202de3bc4b6e5136e	-0.7667302240341554	0.335297380827627	-2.286717009663501	0.02221234621267201	0.03351743585225583	TRUE
Wild	547f6331d1df23986f53d2c52d62098b	1.3792895670587524	0.17842472183896171	7.730372522612861	1.0723232293622456e-14	4.0301813564506703e-14	TRUE
Wild	556e99f7fb1a28e1b4568f42cf4d4198	1.6165542853023462	0.20405113485044113	7.922299900400929	2.3315711996429035e-15	9.354041598567364e-15	TRUE
Captive	55e72224f442594c8fcd20d8dd44c09c	-1.2687616136231807	0.23013858186481664	-5.513033074864653	3.5270191800314894e-8	8.292596258167059e-8	TRUE
Wild	55f15e2fe51e896fd10ee7c78c54bf63	4.875029908021433	0.34276392825868157	14.222704042364343	6.6242977500662994e-46	1.3952427136077142e-44	TRUE
Wild	5662d672913376ff34cde1193a796abe	1.2807202858541171	0.13830671157276625	9.26000098831286	2.0443031965253515e-20	1.2837208271348635e-19	TRUE
Wild	566f896239cca249be677fba9784c057	3.1305300829626046	0.32847525046038656	9.53048997930558	1.5654260810160543e-21	1.1067452922428188e-20	TRUE
Wild	56ad2f09ad9ecb1fac3c63c56f274148	2.4555084293872795	0.26320729291770284	9.329180822337792	1.0669229950239381e-20	6.959091277220653e-20	TRUE
Captive	56b015dba9f140a52e702ab31406f488	-1.261317567392597	0.21403357971624107	-5.8930826137880405	3.7905677295160295e-9	9.369838568559185e-9	TRUE
Captive	5797702f28f8f44ea61fe7e7f07ec17c	-2.719693871348996	0.3708463015130889	-7.333749481260514	2.2380127282163565e-13	7.542102894089123e-13	TRUE
Captive	57bab9df7394498748730d8b1613bf45	-0.497584273462895	0.21869652462436603	-2.2752271638406127	0.02289230615471213	0.03449198438511768	TRUE
Captive	58de6ec2a482cfdfcb7fc6fbc5e6c0bc	-0.3492576609582323	0.15185835825326216	-2.2998909310988136	0.02145440001621691	0.03247065631196901	TRUE
Captive	590f103fc65b45161066f0a311ba142d	-1.942664215942135	0.271317460999343	-7.16011497670192	8.060942347674588e-13	2.5708557455832834e-12	TRUE
Captive	5930f20af4153d0f8b22de11eb7b0e67	-1.6550885129644013	0.35945545831516107	-4.604432829375103	4.135914792929756e-6	8.550940400106305e-6	TRUE
Captive	59d4e3d31ec78c27920cfb59976f62e6	-1.6150159511676758	0.30522323071642454	-5.291261570676931	1.2147548181815078e-7	2.74746559548435e-7	TRUE
Wild	59e9228e95e7761b954ef5ecef659fd6	1.6504253436863	0.184892153056842	8.926421789132958	4.400103749140174e-19	2.513279599085151e-18	TRUE
Wild	5a4113c4524d14d4125c009ad0d1fe0d	3.319452263048746	0.39741108681989173	8.352691641320854	6.672468108194282e-17	3.1230857673076024e-16	TRUE
Captive	5a7b327e9fd532a534e30a8f8f4348b1	-1.0546571890339391	0.31360781990456715	-3.3629811570224173	7.710562660326967e-4	0.00137001385757303	TRUE
Wild	5ad6151bf64df2c20da0efa08456c964	3.614207500427031	0.3829638397244089	9.437464129845557	3.819100753535276e-21	2.6088586904217324e-20	TRUE
Wild	5ad7eca3a23a99af352e272c6529e93d	1.9420758228284916	0.20546921904179585	9.451906382305571	3.327149154841196e-21	2.3039368462633216e-20	TRUE
Wild	5b00f5dd44022fe4d729a036f3eebf10	1.0974137014524503	0.1102505205150769	9.953818778591415	2.426876882686516e-23	1.9947744133301365e-22	TRUE
Wild	5b1ff6df993eebbfa53f4aca9acab279	4.928985422939994	0.22869553554388297	21.55260884834458	5.004617334237546e-103	1.011933624982832e-100	TRUE
Wild	5b2e0350633f77196a18c3f36459cfc9	1.6016830199709318	0.3390869979086942	4.72351647172923	2.318011750490578e-6	4.902740334196599e-6	TRUE
Wild	5b2e1d3071811121286288ee17817ea5	3.4921722078559303	0.20591291797705935	16.95946151491569	1.6383902846568236e-64	6.90171907411687e-63	TRUE
Wild	5b56d594b1632e8760340d9077380ac4	3.923127480769303	0.34571095790979983	11.347998641665546	7.587964497850146e-30	9.132657270626783e-29	TRUE
Captive	5bd72dc839fc73528c45596ca62b77f8	-3.3959447801550526	0.18166335687850985	-18.693614598491337	5.580113304137951e-78	4.3396111926795914e-76	TRUE
Wild	5be79303a1cb614476ad265d99c0446e	0.5579842909512973	0.13262298289018315	4.207297097316303	2.584432727843285e-5	5.044134146427724e-5	TRUE
Wild	5beb8302e7612609f479db3fd86a0dd1	2.2185114458944986	0.2428970298557129	9.133547031070538	6.629093360508453e-20	4.0131816691461354e-19	TRUE
Captive	5c57430c240df1a8282330d71811b9df	-1.1606590500657188	0.33496602479423476	-3.465005296518345	5.302210367659695e-4	9.521375988816964e-4	TRUE
Captive	5c934ac9a8b943851a43f60a38a3c9a9	-1.3058120830826438	0.1820769287100356	-7.171760268222665	7.40395137460892e-13	2.3763158221363865e-12	TRUE
Wild	5ce4fe42cfb8c387b8740be3132d0286	1.3235714479341232	0.24905231024170632	5.31443152103103	1.06990806626499e-7	2.425284876667948e-7	TRUE
Wild	5d6a4f0433f5f83381a325e50e661cb8	1.110822609193977	0.3471618970902097	3.1997250231217937	0.00137558759109874	0.00240608832975921	TRUE
Wild	5d7212e6a3f993021d94b32ad7199222	2.2437848432602108	0.24265587353535795	9.24677738300558	2.3136298065879562e-20	1.4438763792965576e-19	TRUE
Wild	5db47d6d9bad2da7c26035e87ee888a9	1.3255930589626814	0.3554606994646301	3.7292253713538415	1.9206931055729175e-4	3.5305831449713087e-4	TRUE
Wild	5e5a445ab2e889235f7c0c6d14a5d5b8	2.3064258946464875	0.18003881913431014	12.810714410017756	1.428136135345561e-37	2.4064093880572707e-36	TRUE
Captive	5e72acc144fe424b5729b7fbb6afd175	-0.9721338517237756	0.3218570938778002	-3.020389701563846	0.00252449637931686	0.00428952241930983	TRUE
Wild	5f0f2fac705801384c16a1b1b15ce606	1.9030111652350592	0.3503416849621033	5.431871932227847	5.5765940140809035e-8	1.2872001251679896e-7	TRUE
Wild	5f3847c77229ae18c16a723f5b5f1213	0.6814481438607003	0.2508849423474619	2.7161779319419335	0.00660404147612919	0.01054768709694568	TRUE
Wild	5f46ac03b11bc730475326899b9e0f5f	3.255363330509613	0.2876844646884193	11.31574252379384	1.0966984202050483e-29	1.30442600332624e-28	TRUE
Captive	5f8059b5bc98d1868d11f4419585e1e0	-0.9245502260298252	0.31358443960000276	-2.948329410761417	0.00319496417719531	0.00533021251343971	TRUE
Wild	5f90e892e6caff983c43ca9df97b33f5	2.309475841716552	0.2966251350314529	7.785840001292085	6.925154324915267e-15	2.6420117065997492e-14	TRUE
Captive	6016eabdc439f4e10b0ff87b817ef3f7	-3.442864226656413	0.3051824154127798	-11.281332255004624	1.6226969435603624e-29	1.9076123371389839e-28	TRUE
Captive	604541e88785120a0a7ed3c9ec54f676	-2.3816512531274654	0.30326282344988087	-7.853423067272445	4.048331728305476e-15	1.5741782220449372e-14	TRUE
Captive	6064e2a1895bfb967cfa0a4abe8c6cfc	-0.9239889485721312	0.3619413471877203	-2.5528692860086686	0.010683958386503	0.01677248746701015	TRUE
Wild	6070027f05f517acb96ecfced378281b	2.489788701661003	0.2953828370048918	8.429022914489002	3.4856333267070486e-17	1.686112580526711e-16	TRUE
Wild	607ead89ddc535848d01c18151ebdda3	1.1899287350709469	0.2556431834150346	4.6546468369512795	3.245364876157181e-6	6.779057623543202e-6	TRUE
Captive	60dabde64062a51b7a51a08fae6daa0b	-1.9704899354211003	0.30823427757881244	-6.392831942311366	1.6284120956485778e-10	4.378522948672106e-10	TRUE
Wild	6122821bda1e14bbfcfde5d649e65043	2.406708511605987	0.3255025775757727	7.393823205734022	1.4266607536778129e-13	4.840114167678754e-13	TRUE
Wild	61c05c0af62536d4b633ed6fdb57d8d3	2.074642342139006	0.1934356433579721	10.725232982525728	7.749153935203985e-27	7.533071758164643e-26	TRUE
Wild	622fb2449fb5b9874096429aa15983ef	1.6341994069633854	0.33083343497231	4.939644045046911	7.826530983905336e-7	1.6979877306283897e-6	TRUE
Captive	62e9f1bc9dba18d3604def6017ae1da9	-4.53279610136682	0.41716641571488194	-10.865678373459527	1.679701463765914e-27	1.698178179867339e-26	TRUE
Wild	63f0cc62a77fe0e06eb7901d40b55d5e	2.1599486968122306	0.2262932115992818	9.54491158416652	1.3622375149370587e-21	9.767532819867847e-21	TRUE
Captive	643a3e59bf699d137420570127e9aded	-1.296644018123101	0.3147817551836534	-4.119184154642631	3.802161965169609e-5	7.363957369322749e-5	TRUE
Wild	6473ff838fb4dc75b4cf72343b508c7a	2.3730623456430164	0.27695582638125615	8.568378490713783	1.0495235423333847e-17	5.2528133727675825e-17	TRUE
Captive	64cd0cec44c7015ce37e278c8c8a558c	-2.809477007535834	0.29060497637760024	-9.667683749108669	4.13633548347234e-22	3.074878804257747e-21	TRUE
Wild	64e92fd912aa61af154fd50f6711e43e	2.0470779033332738	0.23121678595641168	8.853500384350049	8.481639195116117e-19	4.7115039704738426e-18	TRUE
Wild	65336dc457c7a25078e1a51de283d00b	1.4971934874377908	0.2481304021124329	6.033897800074423	1.600513094117874e-9	4.025170990430773e-9	TRUE
Wild	6533fd57c24e1291ab9ed8302bd91082	2.113150224090215	0.2068405428425792	10.216325073650948	1.6757373322302904e-24	1.4731916894650642e-23	TRUE
Captive	657967aad31527de494561e0ddbf3d20	-2.0895950098559433	0.2514562518529542	-8.309974377085243	9.572273981333131e-17	4.378990495532938e-16	TRUE
Wild	667043442287199f10b54b6c46435539	2.615481016677963	0.2272771379661666	11.507893139112452	1.2038352042088162e-30	1.5025646808087814e-29	TRUE
Wild	6730472104a197cdeb42a0d67ccc8bd9	1.4020695459580206	0.1851289523375041	7.573475289818211	3.6336985329387646e-14	1.302719580425919e-13	TRUE
Wild	67fc340fbf2ca0ffe27f8fe7d367675f	1.1792601539745644	0.1146599192396828	10.284850728958412	8.246976251974611e-25	7.378489372341886e-24	TRUE
Wild	680767a10b22043dc79fd11a466b55f5	2.2397072058971186	0.2345394792851317	9.549382529217128	1.304715828719048e-21	9.42191216310684e-21	TRUE
Wild	6844b3e69ee08a1598c4d400da6552f6	1.5148164903704835	0.3372658223346954	4.491461601072676	7.073605534382091e-6	1.4389165382817491e-5	TRUE
Captive	68814a7d51e31b156b147e41d6306f2c	-1.72045166999053	0.3913841199836039	-4.3958136831474	1.1035856577785936e-5	2.2093566336914024e-5	TRUE
Wild	695eb60c2e81f2823db2e0e3aee85c3b	0.4929819128097579	0.09823878802347832	5.018200272299156	5.21577888779523e-7	1.141374990381164e-6	TRUE
Wild	696aca177c28aecb2273b8120a71ca57	1.99807369862659	0.24912192315654172	8.020465133335746	1.0534548735128938e-15	4.382892498442533e-15	TRUE
Captive	6983662a4e54901fb592fbaeb47c10c6	-1.0870247341804176	0.32686679280990116	-3.3255893779721095	8.823180679231314e-4	0.00155948175991308	TRUE
Captive	69a47a72d6fa49d313c19dbf95dc9746	-0.9461566678814906	0.38507041444746937	-2.4571003961421285	0.01400635378693958	0.02168518174363847	TRUE
Captive	69cd90debb9e83482f40065a8bd5f4ef	-1.047077350992019	0.36293542010298	-2.8850238720015793	0.00391383982875955	0.00644444962031906	TRUE
Wild	69ee277f9ff3ad102c5b5b3e12153c35	2.792487340096087	0.31111504408541385	8.975738695970724	2.8145673957839737e-19	1.6448136630853163e-18	TRUE
Wild	6a07143aa57a5c2a193e849aa0090565	1.253770826076058	0.2409354038282714	5.203763357956696	1.952926627832583e-7	4.3489181073540555e-7	TRUE
Wild	6a216df04032c8db749bcb4a5d8645a6	0.941219625674836	0.14488735868635982	6.496216331145289	8.236519687163313e-11	2.2205657076592296e-10	TRUE
Wild	6a22dff08dc8a48a9bd966450b0b4357	2.9822090829233776	0.306971843849156	9.71492709405888	2.6043533543506487e-22	1.964926299439184e-21	TRUE
Wild	6a3b01be9691e10e3c0f7bab3859c733	1.5625612010347427	0.1481532530948285	10.54692467693972	5.248700513625637e-26	4.824032926614109e-25	TRUE
Wild	6abddaae5384edb7b7464c0ac1c63819	1.5637299365184314	0.1646171737251699	9.49919076565544	2.115276693713433e-21	1.47485843954778e-20	TRUE
Wild	6b85fbe0a53d8ac1b0975c0f488f1e81	1.7256989101951727	0.5026898476213983	3.4329297047886387	5.970968840116356e-4	0.00106466481434878	TRUE
Captive	6ba48d3bea4f73afb74a5aa8d0d5364d	-2.242463926274777	0.3973208018865853	-5.643963053600414	1.6617975007037225e-8	3.9812257659039416e-8	TRUE
Wild	6bb260e4bffc8c6e418f9ff2e1e7f194	0.3650253447555408	0.13628566435666103	2.678384014038818	0.00739783486742008	0.0117597658033989	TRUE
Wild	6cbab9889d9a545e0078c741dd2a24aa	2.3682922362844723	0.3215644114840646	7.364907781164194	1.772693689358374e-13	5.993957591776979e-13	TRUE
Wild	6cf21e00383aaa8bbef5cc775b0f7daf	0.5263060787829329	0.1422927998878253	3.6987541126314154	2.166603668081476e-4	3.953856152401393e-4	TRUE
Captive	6dae81dec55dfbe3d76b5f031f625cd7	-1.5960229471257883	0.22595461093884547	-7.063467040987942	1.623987340635018e-12	4.990429183531924e-12	TRUE
Wild	6ff35075211aeac5514daf3860f147dc	0.3435903107476138	0.13912496410595124	2.469652466439819	0.0135244371761806	0.02100338861001319	TRUE
Wild	702cbe6b293c733e092cdf0597aeb02b	2.172832197009054	0.2838515923185867	7.654817713935284	1.9358663999912256e-14	7.169087657110364e-14	TRUE
Wild	705b94f81bb36a4536d0c47e54890590	3.7840996799755815	0.4513956641129329	8.3831103859005	5.1547092414757756e-17	2.4466718512356856e-16	TRUE
Captive	712249c16003493e14f4c34c56ca9f21	-0.8810294494858839	0.2979787850262462	-2.956685152630185	0.0031096546871005	0.00519646427877455	TRUE
Wild	714e11230c89fd8d1d6df3db4d3a9b85	2.2151540005830785	0.22699248590777005	9.7587106979529	1.6929370031589422e-22	1.296635841055826e-21	TRUE
Wild	723f20f68d3cf08a116eef67dbd05e5a	2.7056713823754186	0.3976153273234838	6.804746186693635	1.0122754434885303e-11	2.9408346935830586e-11	TRUE
Captive	72cb7fbe702e72662c3e00fade5cc520	-2.4687545697891276	0.3635344004520309	-6.790979249059774	1.1137494631339498e-11	3.2263630579610976e-11	TRUE
Wild	7331bbc79202217f75be6274a7c85955	2.2063257639118445	0.26717982495284853	8.257830711211872	1.483437433671145e-16	6.665578868629013e-16	TRUE
Wild	73b8039f25d1ab8ee36ca9fe1c81c244	4.445164825642453	0.27247591556717454	16.3139733520652	7.851513190587797e-60	2.7371999433394003e-58	TRUE
Wild	73d84f7a1dc1221f426d7011148dcf33	3.1480637317294575	0.31083418127866735	10.127791347719164	4.159382028855534e-24	3.533727085019281e-23	TRUE
Wild	74a03080daef3cfb7918b400bdd2b692	2.6665366390845904	0.33451096696907984	7.971447582856286	1.5682640975825306e-15	6.393205655870719e-15	TRUE
Wild	74ecfb962ef756dc2132ace9a014cd61	3.8553229408664342	0.3395366117001612	11.354660463746992	7.031251651073775e-30	8.564572794259745e-29	TRUE
Captive	74f2c3414fa1cb7cec3f66bef71a351b	-3.5915909245787843	0.15942445374980702	-22.528481924205007	2.18310697767154e-112	5.517802886064819e-110	TRUE
Captive	76f1650386234fd77c67751296ada883	-3.0415697713736596	0.4285837575720752	-7.096791975048557	1.2768602825113057e-12	3.972017678827476e-12	TRUE
Captive	76fe2613a1867dc5240e2c5457017f1b	-1.2504508454655667	0.2674611418780306	-4.675261747128133	2.9357893339154004e-6	6.157848582133755e-6	TRUE
Captive	772fd0d0e9fa8fcf6b15e320a350ea60	-0.6187314272614028	0.2145545578837827	-2.883795307655733	0.00392914057092725	0.00645912376781699	TRUE
Wild	77ee77471b7c87cc8a804a5681cd825d	2.5171669813361404	0.30421114834784857	8.274407414082996	1.290960374669566e-16	5.852739635833773e-16	TRUE
Captive	7842a433c5c0271371dba64a011c2d4b	-2.2543872838880095	0.35292663869907315	-6.387693749040684	1.6840617180840574e-10	4.5161442890795273e-10	TRUE
Wild	78dad3684ec2a962a72b00ec7e09e357	1.9925241983445816	0.4932535292546419	4.039553860578547	5.355296954325693e-5	1.0234792477926798e-4	TRUE
Wild	796caa874cf08222d82d6f57b464c214	1.7901338109455067	0.28683405959751834	6.241008524083221	4.3475855233623806e-10	1.1270279395177863e-9	TRUE
Wild	7b0a1a323b2664ca4c6c9cf033296d15	1.7952059412426653	0.25880039292706203	6.936643028005796	4.015267116355765e-12	1.2081651948320472e-11	TRUE
Wild	7c9db1ddc64c5bcaf418f847c27eb06c	1.1829536863821737	0.36739070782901223	3.219879167256275	0.00128244639767574	0.00224705945935905	TRUE
Wild	7d1680e69beb19f33b528bf87430c618	1.364081503633174	0.16169695141465038	8.436037239410703	3.2827823362140166e-17	1.5965917248761031e-16	TRUE
Captive	7d8367f922b1c21533803c8db5915f81	-0.98302816164943	0.34331928854994426	-2.8633059499842934	0.00419245526486098	0.00686964711956961	TRUE
Captive	7dae21d7e2f9802d557cca1df533b891	-0.8819030567290027	0.255935201544292	-3.4458060142085656	5.693589137040987e-4	0.00102060613786319	TRUE
Wild	7dc9bbb87f75efd0c509ca61073283c4	2.659194423551914	0.24734584442474025	10.750916109937013	5.867592081496078e-27	5.81581921018876e-26	TRUE
Captive	7ec01feb4711c5f2ecec3508a9d4c56e	-2.1781105843150876	0.2533163127751208	-8.598382632581128	8.08473594385095e-18	4.0868340196166555e-17	TRUE
Wild	7fa1267c5905642f3c81ab0308716780	1.7532830184338777	0.35481069162141043	4.941460502280081	7.75395259811977e-7	1.6858593713331371e-6	TRUE
Wild	8009f768d262635792efbfa4d2e2afc7	1.1677506968343376	0.29927519867888464	3.901929401397899	9.542899309935658e-5	1.7932846101012922e-4	TRUE
Wild	80adc70eaab6f31d274cb14d500ec119	1.1286562372450626	0.21214431050036972	5.320228643337082	1.0363692142678956e-7	2.354537698033354e-7	TRUE
Captive	8100c8c5d1b025e7de3bd28ba8d5aa19	-0.521475296919071	0.2457749944263793	-2.1217589614279353	0.03385798449107041	0.04968130960881303	TRUE
Wild	813a4e130accc19b3f42aa9b429a3692	3.5823887465005524	0.39039659512287533	9.176280713649705	4.46238013165359e-20	2.7342220079404718e-19	TRUE
Wild	81d17a2e72c83cb2d48481564d2a25f4	2.5189138081916616	0.4360099969843652	5.777192783682863	7.595723860103253e-9	1.8415531948595656e-8	TRUE
Captive	8205d4b495c6b8ca8be24c505774bc18	-1.040761240893215	0.26553359948525557	-3.919508653182724	8.872967569147412e-5	1.6736138455985137e-4	TRUE
Captive	821ae9699b3bff903e67103048d44116	-3.139931934190388	0.28468081941179635	-11.029657497396814	2.749100001697398e-28	2.9567447890596483e-27	TRUE
Wild	823d9eacae36390abe8a635060926fba	5.1925875510921395	0.4455447194585711	11.654469965219668	2.177309971891728e-31	2.8221286943365857e-30	TRUE
Captive	82c448c1808ec28bd3b550b0460519cb	-1.625873532973296	0.29057575853514805	-5.595351591508038	2.2017511821694127e-8	5.225282735148537e-8	TRUE
Wild	8378fa5773a727d80a6585cda1577182	2.964704355729217	0.33443689127418136	8.864764722677272	7.666578923600046e-19	4.282271431911408e-18	TRUE
Captive	83f20f70085f3c17b57bdb0f500be804	-0.4979138177899885	0.23328814626689376	-2.1343296938042844	0.03281580223820117	0.04829225045534408	TRUE
Wild	84026caf498895dd68e281634d2c0e7e	1.3563425973769818	0.13800314727928062	9.82834539731268	8.500384341855527e-23	6.820546483822171e-22	TRUE
Wild	849d3c66bf8a1d3bbe73e0d18969eff8	4.052081278764515	0.3170527862017535	12.780462607844775	2.108118843499444e-37	3.4375937915773187e-36	TRUE
Wild	84adf7859df2b9401c7f66e8528746f3	2.7654851653939954	0.193928343861056	14.260345395283656	3.865366408748992e-46	8.495403128793983e-45	TRUE
Wild	8519ce0cff26a935b5203e976c66b84d	3.8277615948740102	0.5303766840099917	7.217062345074543	5.312262632136993e-13	1.7324830713195157e-12	TRUE
Wild	85676c93d63a00de1218fa85a70baaf8	1.8257522528168963	0.1744216463257124	10.467463708073904	1.218643853626038e-25	1.1099539964107427e-24	TRUE
Wild	858c27d10a64b62d814695f630c95756	2.074267585119851	0.33427968147950526	6.205185956679287	5.463226396548189e-10	1.405425416516595e-9	TRUE
Wild	859314ffbc9a81793803199394db3c05	1.9983943790933263	0.3172423967498303	6.299266427082292	2.9905757463578824e-10	7.894182975372897e-10	TRUE
Wild	868b16a43f83bacccca08305f660d6dd	2.5295420732617035	0.29729038761013254	8.508657456422547	1.7595882864991705e-17	8.6356493089837945e-17	TRUE
Wild	86acbf5ae0ef519a3bfa3e2dbff8ce3c	4.471874166567513	0.2882106215692667	15.515993623756062	2.7041612367324906e-54	7.811162886675854e-53	TRUE
Wild	86d5ecb8974777fa5686b4f6f8a2fae2	0.6991546453093936	0.15228684707715578	4.591037628845047	4.410478034030438e-6	9.09998631103015e-6	TRUE
Wild	87764877a6870641dfe67816df653033	0.7544578216532785	0.2811877086480392	2.6831109555988037	0.00729407860313989	0.01161309207523533	TRUE
Wild	87800661652c04b49ed9bcba82102aa9	2.1236306979258552	0.2905093594298333	7.310025061133273	2.670925659109027e-13	8.911900466532102e-13	TRUE
Wild	87c4714d91ff0416edf033525647e7ee	5.134958359074794	0.1780626593416016	28.83792917651371	7.180081217598009e-183	7.259062110991587e-180	TRUE
Wild	87e9d7ed0e881c44ba8b57e04d3844c6	3.1663436874071005	0.3358475740758227	9.427918888859534	4.1830584742094805e-21	2.8383034345139505e-20	TRUE
Wild	883639fdc6f9f64ea17655e8930c377c	1.244584862954075	0.2192314228254697	5.677036835841228	1.3704796929079724e-8	3.2989404036427626e-8	TRUE
Captive	886976b2de104c42fb9a164681bedc28	-3.2264753525679373	0.2650446089283538	-12.173329484472216	4.31130705041147e-34	6.409899158773524e-33	TRUE
Captive	886d977c65c2e2e4334d40d5944e23a0	-1.204610472167463	0.312002948622075	-3.860894512335496	1.1297267277011828e-4	2.115099484640548e-4	TRUE
Wild	8873a715831c979a8ec12e0c1c6d3edf	0.9481972527060234	0.1440267412988603	6.583480568643029	4.595606742158961e-11	1.2694421902521062e-10	TRUE
Wild	88cac35ab46652eff9f81745d45fbe1a	1.2221663343743288	0.15436117537235244	7.917575980010517	2.4218563493738832e-15	9.639751059909434e-15	TRUE
Wild	88e32f9116bc33889a89af4d68b08ac5	0.8405505295067921	0.18899882107416296	4.447385040444041	8.6921949995191945e-06	1.7505595905406186e-5	TRUE
Wild	892c786c9ff5fa695221017fddeb0966	1.277888699291721	0.1303839757041505	9.80096436230271	1.1151583140595778e-22	8.808008246204948e-22	TRUE
Captive	89af957b9715cc42da7836cb47cb3d7b	-0.4466165360373915	0.1931309992254464	-2.3125056973171114	0.02074983171413807	0.03145139409744166	TRUE
Wild	89b02f8a1f243779847d14d55f1c6999	1.6600832218715995	0.1915212030442523	8.667882174320019	4.402319384263219e-18	2.3060854391140485e-17	TRUE
Wild	89fb2bdadafbf0f55032fd46c30645ca	2.271294875837458	0.329453648743868	6.894125727541309	5.419707540299816e-12	1.6115659774244452e-11	TRUE
Captive	8a8e0da8ca128eea88911ee39775e03d	-1.2292347626745963	0.2529600957775218	-4.85940187086151	1.1774092218005737e-6	2.5273051448840343e-6	TRUE
Wild	8a9038924096efb62b932435001d3cef	4.161970211585411	0.5867659139422448	7.093067461302929	1.3117147295008928e-12	4.067925127378536e-12	TRUE
Wild	8b613fd3684c66cdb586abbc5c7f013e	1.240589013664204	0.13509874749681797	9.182831348554316	4.199026723406087e-20	2.5885463520509475e-19	TRUE
Wild	8b9333a26df47785ce683a71dac0e96d	0.6134485645504533	0.16107930544331903	3.808363606126393	1.3988947193752172e-4	2.595013873923568e-4	TRUE
Wild	8ba0f6141a84a273dadc616f2bf0c66a	1.1629838647063402	0.22688362414253124	5.125904829410423	2.961121646058317e-7	6.536449747085062e-7	TRUE
Wild	8c148b8314528f144d1d928941aa5a0a	1.814753641629219	0.25099258292027815	7.230307846210867	4.819003949782375e-13	1.5767032340550098e-12	TRUE
Wild	8c875eaf1b53e5ad07403a95f8de5c22	0.8719928739584968	0.3678043263413016	2.370806462861823	0.01774932246622339	0.02714760213820249	TRUE
Captive	8cc7327c80133678040c8899b9197d51	-0.3980587553842465	0.16871679371305687	-2.359330962993763	0.01830791955324428	0.02791750628707385	TRUE
Wild	8cc8353821b105fb78ee3629e85eac4c	3.0072328640178903	0.22797627874856904	13.190990222866626	9.88778412525393e-40	1.7850981697556647e-38	TRUE
Wild	8d383fcfb7b4855f0cf94e2b04b59deb	0.3937068837739416	0.13415064515946715	2.9348117059439813	0.00333750149013862	0.00555883691355873	TRUE
Wild	8d7c947904032f11baafa99ec69ea625	1.4008075934851687	0.17426390349833792	8.038426578103877	9.09993587292935e-16	3.801667424599823e-15	TRUE
Wild	8d96203fbb5a72a8d54e4934fa0b4573	2.523263984266977	0.4473871678193064	5.640000799678923	1.7004937456273553e-8	4.064300654442685e-8	TRUE
Wild	8daf186a2de4169451cd76cd7f8e48f1	3.5790298350011023	0.33703899349595506	10.619037868222376	2.430532710935876e-26	2.275248676626084e-25	TRUE
Wild	8db343a794d4b069640983e8cf803838	1.2940171246326773	0.19194215266140308	6.741703720054643	1.5654004791522388e-11	4.5088885596094395e-11	TRUE
Wild	8e6f28289afd501a509b1515cc1c3d2d	1.841852862134185	0.22088158759509088	8.338643714887535	7.514745960322504e-17	3.4850496173789236e-16	TRUE
Captive	8f05368c10c17f8e159601c7e07fe726	-0.6357142238974627	0.2872300746855984	-2.2132578720849985	0.02687987225718717	0.04002290258028899	TRUE
Wild	8f339fe0f8eaa09157b72e9fff679308	1.2411399866033208	0.2522578195777554	4.920124928855792	8.648898983130122e-7	1.8723847691530093e-6	TRUE
Wild	8f51d82f637b533c4bf93d8f18ccbc3f	5.541038562019439	0.30125775285710293	18.39301564679647	1.4943224958856195e-75	1.0791143166716862e-73	TRUE
Wild	8f8736d50dd95d789fc754ff93414df5	2.2347502900162857	0.22033522043527923	10.142501437588896	3.5781760174461915e-24	3.0657084352865255e-23	TRUE
Captive	8fa7e6d4781a65501c2d398a96cfa3c4	-0.7290572991637461	0.2813588280045101	-2.5912010806074988	0.00956415896016451	0.01506131574567963	TRUE
Captive	8fae0a626f176fc98957522996d4c291	-1.4434067293341606	0.33130600132834653	-4.356717727861644	1.3202735513733405e-5	2.627552284327652e-5	TRUE
Captive	8fe1a7f717597a8ce48eb9c0835e300c	-0.900962491419818	0.3107628447348145	-2.8991963057509103	0.00374120579072048	0.00618032525231766	TRUE
Wild	9002efc8d0aae0e00570a0ef34a8f2f4	0.9475419770818748	0.1760256172516451	5.382977727197939	7.326360675482469e-8	1.675780688441804e-7	TRUE
Captive	902d8f67d3ef7fec32c8b3b3c1ad0ba3	-0.8592933341006357	0.3128344909719157	-2.746798575281706	0.00601800813813836	0.00970367819403171	TRUE
Wild	90c2edc90c8ecd94d11794139a47837e	1.5177619569230816	0.20907580828698524	7.259385814927689	3.888518858302078e-13	1.2805513243463845e-12	TRUE
Captive	9202c6da7ab0e46b4d74c3a7b1b744da	-0.8493374828594134	0.21018963292665707	-4.040815291569488	5.326569989934578e-5	1.0199170946636096e-4	TRUE
Wild	92359334f1159a5655d9914a910f769c	0.969057329670146	0.3145045112489854	3.0812191717751465	0.00206154840837082	0.00353858309144805	TRUE
Captive	928f044d91c846d8dfe3818c23657681	-0.8573600916096138	0.1630259273829825	-5.259041340065455	1.448083357851654e-7	3.253360610640049e-7	TRUE
Wild	938525e21b83ebe823c19f842e50c0fc	1.429295923581495	0.29898955844553915	4.780420864904019	1.7492860597297871e-6	3.7310721653730273e-6	TRUE
Wild	93eb4d1592820a517d50941435b16de6	3.007009863507371	0.29637192198228246	10.146068640359037	3.449817510433933e-24	2.9809961564518855e-23	TRUE
Wild	94d62128a40d662d180ae51a446f6a10	2.663113190403256	0.4494442485355052	5.925347135002609	3.1163836436005473e-09	7.741188854250991e-9	TRUE
Captive	951082ca84ea0264a6499ecf356b4d5a	-1.2441195796623323	0.19590152193301305	-6.350739735895207	2.1428198203048758e-10	5.686065192462546e-10	TRUE
Wild	95133c313f68a1ef97533afde09695d1	1.551126368758116	0.19201355725597172	8.078212762291164	6.572286612503666e-16	2.815500747983562e-15	TRUE
Wild	9587d5e3e0cf7dfb8421292d7ea42336	1.3760930699116851	0.5063735482273306	2.717545327414898	0.00657681462441054	0.01052082212860611	TRUE
Wild	95d70dd8dec435a83115a06724d22061	0.34956079885829944	0.14866798589571473	2.351284957230159	0.01870870017076208	0.02848568655518142	TRUE
Captive	9613e4b0ba22f725d943fa2e677a98da	-3.877738142471272	0.1855434855878032	-20.899349444614383	5.427966245728093e-97	6.859592343038878e-95	TRUE
Wild	961a786f065670d58a4a6986168145cc	1.8954550260068308	0.297471525027853	6.371887278385232	1.8671610370626067e-10	4.96763107492183e-10	TRUE
Captive	962c638d5805bdb3b29413bb266a69d9	-2.1521778409053893	0.39109738751211887	-5.50292052472148	3.7355084178872566e-8	8.74212733908337e-8	TRUE
Wild	9655a209e06cebcad6860334dbe28328	2.858148596133457	0.5132835859088971	5.568361573597546	2.5714579499317608e-8	6.088393413070284e-8	TRUE
Wild	97999873329e45aa8b0fbb1694a4c74e	1.987328841424897	0.3637938840426439	5.462787937336358	4.687144010695613e-8	1.089356918347877e-7	TRUE
Wild	97a467f6ad26a6e992f397f5da70b26b	1.899812468999052	0.2070579279921432	9.1752703575356	4.504427153634112e-20	2.7433589471831853e-19	TRUE
Captive	97c08ea0e9893a64b2446ff280ac9787	-1.0986964776341082	0.17523331247568777	-6.269906458491125	3.6126506763837463e-10	9.437699829002502e-10	TRUE
Captive	9804c7d8243dd7d8667a7f4d8463709b	-0.7193216209523616	0.32114804694879734	-2.239844295447475	0.02510103305712967	0.03770749542460342	TRUE
Wild	99a27e4cdd73de51c135ddee10803b92	1.5409644475750237	0.1836178316119462	8.39223747523423	4.76976218928192e-17	2.274636591209444e-16	TRUE
Wild	99a647f45d0a39d36d36909432601eb5	1.1549635179558315	0.10944644737015193	10.552773029257883	4.9319600200792387e-26	4.574506036972579e-25	TRUE
Captive	99c9bbc25ae52a1a8891bc9a34e732bc	-0.6927505974832089	0.221049557745052	-3.1339153289878747	0.00172490620737256	0.00298546582886934	TRUE
Wild	9ae8b04565311781e4d2417b890f1817	2.438614374837214	0.524961207672582	4.64532300519656	3.3954477594311896e-6	7.077933370690584e-6	TRUE
Wild	9b28ebd45bff1163371b638f5124eb03	0.7420050246837335	0.181784156170267	4.081791506564187	4.468987913874276e-5	8.589632663359112e-5	TRUE
Captive	9b8715fd7317f1a190f76082312157f1	-0.9733545808464324	0.2808810459034743	-3.4653622771716996	5.295176575057887e-4	9.521375988816964e-4	TRUE
Wild	9bf99f8ba7785615c3d9c5ca5963d818	1.9293133652144072	0.2325110225916049	8.29772861393827	1.0612075333275945e-16	4.832796469343235e-16	TRUE
Wild	9d28931b22e7fd4ec91bf340d2ab9e65	2.1718544447842696	0.22810690393136457	9.521213112592866	1.711690692943044e-21	1.2017495073370951e-20	TRUE
Captive	9d7949c0571e6e0bf5eab1b2d3937fbc	-1.267109111271287	0.23987750090910792	-5.282317459824662	1.275599094204022e-7	2.8786399201791656e-7	TRUE
Wild	9e28f75e3fdc53f294f23c7c8ca9996e	1.5911021869884838	0.22212727395495507	7.163020365122482	7.89186202570211e-13	2.52489636328634e-12	TRUE
Wild	9e67db554987c73e36353fec3d6f211f	3.6838380408459384	0.2424414296774638	15.194754649594325	3.830952459361061e-52	9.68273234103508e-51	TRUE
Captive	9e7751582446db30cabe85acb93ffacf	-0.6728234449030757	0.2184781810505255	-3.079591022169293	0.00207285019974769	0.00355195178295748	TRUE
Wild	9e836431c1bfbfda5bee01d963ec0309	1.5159731463832056	0.1661513780114008	9.12404798881165	7.23694997811985e-20	4.329323330106017e-19	TRUE
Wild	9ee82f9c901fcce8e8634594629017d7	2.8047005719606246	0.4198399988522725	6.680403438519215	2.3828534673039816e-11	6.729231439788619e-11	TRUE
Captive	9f8ddf58229b612e0bdf194c78bfb03c	-1.9352667409104525	0.3251026166141121	-5.952787341627462	2.636137407313203e-9	6.58058004640407e-9	TRUE
Wild	a06c3e5fa1d08dc69ec9d0fdc7b8f459	2.351719135994708	0.2989296117655658	7.867133410118744	3.628596303483559e-15	1.4187822464265994e-14	TRUE
Wild	a0c48fde3f777895d61d469b9d865c04	2.8839890118863645	0.28217186773496117	10.220682292095972	1.6020922174048992e-24	1.4208028349090814e-23	TRUE
Captive	a1b97046d3d7d7b1e7f0ffdb5c1eb030	-1.8222974305081583	0.31197639716366926	-5.8411387754828885	5.184519271583616e-9	1.2753160543968456e-8	TRUE
Captive	a1c4ca641ff44093f887889fc18f2305	-0.7698230415521463	0.27084673992259645	-2.842282841477616	0.00447917341644801	0.00731574204204999	TRUE
Wild	a277b35e7703bfaf4a12e2fca9a5c2ae	2.1593323963998134	0.23060958379773813	9.363584812215391	7.707623134443391e-21	5.060004538261213e-20	TRUE
Captive	a2a514a66e48a371ae2e7e0d982eac70	-0.6111434639326312	0.2473665494016792	-2.4705986537421563	0.01348871080016996	0.02098013325995667	TRUE
Wild	a3bf3f90b549e13606157d81b81047d6	2.0599760795585196	0.27441011945010946	7.506924612279264	6.0532562861524e-14	2.117592423979265e-13	TRUE
Wild	a52b14bde10a5fe3e1ff703a494a3f92	0.7413575821570226	0.33481448024402494	2.2142339292395428	0.02681269098704707	0.03998175602935781	TRUE
Captive	a5927402f8465ba189e7953b579c1d4a	-1.302114622577082	0.2871996686024251	-4.533830519072149	5.7923512159946746e-6	1.1902575364574422e-5	TRUE
Captive	a5cbc53a5b44dd712ff23ac935a3a7e5	-0.8916784942913567	0.3704525529727591	-2.4069978385516095	0.01608426505814541	0.02471305771091946	TRUE
Captive	a67918a3ab44352f487661e0a0f0d21d	-1.1541693206162182	0.398210050206429	-2.8983932475282974	0.00375079971955581	0.00618606609538488	TRUE
Captive	a6d7fddb79dfed55104e2cbf7677531a	-0.9407676572315824	0.3140846375975882	-2.9952679775344935	0.002742038245691	0.00461264669949019	TRUE
Wild	a72b623a94f772c0c84e0f789acdd969	0.7565797016367126	0.2675296260857616	2.8280221248998307	0.00468365694485819	0.00760060541131884	TRUE
Wild	a7684fd89452a757d2930c9084cb8cea	1.3399116662831738	0.23571594160429013	5.68443380266813	1.3124674643654464e-8	3.166836769626411e-8	TRUE
Captive	a7ddf63141d0efe70a40c3a9741410b4	-0.7745255372819182	0.1652852215830405	-4.685993882960619	2.7860458442003444e-6	5.868109059346976e-6	TRUE
Wild	a8055bb11faf137c409678c8adbcbddb	1.8228003824052	0.18591241246169543	9.80461905834696	1.0755204871966865e-22	8.561820571305906e-22	TRUE
Wild	a824f2c3c34d373a90eed7f8ef9e4154	1.7741847300648517	0.2575281885613192	6.889283615810493	5.6074046374343954e-12	1.6624885889871477e-11	TRUE
Captive	a8eb3e86e896febff5f3e223f84ba94b	-3.1166283236936554	0.2804723223027686	-11.112070874249294	1.0958813007245564e-28	1.2310399944805847e-27	TRUE
Wild	a99dc607d1c03cffa4fbfdca0c4882b5	2.932252207933272	0.36049583965219184	8.133941880611781	4.155518335309332e-16	1.8187138688301883e-15	TRUE
Wild	a9a2607e019fa96f965ac9dda90880e0	1.4564762238871676	0.1700595652237775	8.564506336180642	1.0853986514621943e-17	5.405606091764919e-17	TRUE
Wild	aa748a75ab20540b705b52a38ab3d300	1.589726785624911	0.22909671948367033	6.939107592669935	3.945845383889202e-12	1.1908208009289502e-11	TRUE
Wild	aafc1b8309495ed6857710ae0a72f6c8	1.1320471769384062	0.1406457647420522	8.048924750877559	8.352457955770365e-16	3.503873441196614e-15	TRUE
Wild	ab1f7280b37760ac5b47cb475c50b6d4	3.579793392636205	0.28851367658957644	12.40770779032642	2.3735088943783804e-35	3.6917192187946806e-34	TRUE
Wild	ab2aea790451eb89745677547f4f2324	1.1152178526048004	0.18627148109787295	5.987056343954389	2.136727794769126e-9	5.347108417107888e-9	TRUE
Wild	abf065cd83b6d29203e3ea7b3b6a8bca	1.9400873628566149	0.21755707209432515	8.917601915581308	4.764936837591221e-19	2.7063770465195087e-18	TRUE
Captive	ad46f3219d5a80e59f1e5edb89c63040	-1.0472344021941324	0.2863669557699483	-3.6569666335225626	2.552175872312156e-4	4.640737062783435e-4	TRUE
Wild	ad764b5145ef581ac9f2edda4c9d8690	2.5873183571113545	0.30923062779646904	8.36695373788876	5.912689779967851e-17	2.7803392407197667e-16	TRUE
Wild	ad879efedeae1d891adbb1fd5371a2dd	2.422851941304157	0.3163122474176069	7.65968425530302	1.8639075812122172e-14	6.953544518839675e-14	TRUE
Captive	ada0b5c74fdecfc353e17801a537d24e	-1.268321737762649	0.2894857480498684	-4.381292503367596	1.1797736345427768e-5	2.35721570063784e-5	TRUE
Wild	adf36d199999803599eefcb989e7127a	2.742077445967716	0.4011406352319836	6.835701011397027	8.160498405977513e-12	2.391380837229932e-11	TRUE
Captive	ae153dbbe8c8997365c685ec137d88ae	-3.5597941450509083	0.13742696225826345	-25.90317130317605	6.133774893176098e-148	2.067082139000345e-145	TRUE
Wild	ae4aee881f428c55f30b10d9d29abd9f	1.5760836019353657	0.257777569568107	6.114122359738329	9.708979131156395e-10	2.472488136422951e-9	TRUE
Wild	ae80c3a861c15b12e1646735eb439755	0.905892842708341	0.24940719508086368	3.632184077186022	2.810325298659906e-4	5.100967463097244e-4	TRUE
Wild	aebef17cec49ba2dba6019e32cd77f73	4.795198608987762	0.18361247261897432	26.115865336330263	2.4079062877102068e-150	1.2171966284375094e-147	TRUE
Wild	af727ca9d833bc509beb611d6c84ab93	0.87189631224552	0.3319018412527595	2.626970398701489	0.00861488279158976	0.01365148354592045	TRUE
Wild	b00aeb86b9db2934529ffb7ce8b7a356	1.9298246592916104	0.3438233864918538	5.612837099251054	1.9903595695031162e-8	4.7458809546406856e-8	TRUE
Captive	b07fd04ee38a91dc5a15bb1f50958c42	-1.6988733768387192	0.3086811088301868	-5.503651918567235	3.72003680005565e-8	8.726118804770911e-8	TRUE
Wild	b0c5003f0833dcffd5043553ede38258	3.418902609716691	0.26169313305559916	13.064548426611994	5.2495205197759183e-39	9.310991658760444e-38	TRUE
Wild	b0e99fd1f9ea593d87b2bd90e893bae1	3.245785572314099	0.36188200699308687	8.969181969790789	2.987246854030855e-19	1.7356934307041347e-18	TRUE
Wild	b1961a82faf0054e6e90bd8d7fc76371	1.2852435617618718	0.13153405668904464	9.771184696297128	1.496913037125497e-22	1.15525120651441e-21	TRUE
Wild	b19e22708fdfee533a3371ff9bc3094c	2.7016134378365657	0.34449582776655874	7.842223969305267	4.4263595871474976e-15	1.7080341765672216e-14	TRUE
Wild	b20d40b18c1f644517dba2991d8de77e	1.7949921021532251	0.4010074931963011	4.476205887939708	7.598121571049864e-6	1.539419019705694e-5	TRUE
Wild	b219b39ec41122d8746929a659854f77	1.3803714309811448	0.32105818385974927	4.299443217383129	1.7122773804707027e-5	3.3810789680778914e-5	TRUE
Captive	b21e324376231080794afe11f442bdcb	-0.9047513688244536	0.32342898437026707	-2.797372568775959	0.0051520085996746	0.00834724470235741	TRUE
Wild	b2dacbd2e6c3aff35434ab84026d90f2	1.6585169150462231	0.21644166647065463	7.662650829160413	1.821340349302759e-14	6.81990775238922e-14	TRUE
Wild	b31dc44bac0bcb68a0378e5defd35e39	2.727309021520078	0.3375521731529431	8.079666606928786	6.494407786705907e-16	2.793977137174329e-15	TRUE
Wild	b39666c9b7b89120019923fca3555843	0.9122740229950684	0.33288212820085183	2.740531694884586	0.00613398655451129	0.00985923753038302	TRUE
Wild	b3cfec59ccccc136976b615010f27c82	3.7575018044424455	0.22845466257276492	16.447472606279796	8.744167355465171e-61	3.2755177232646476e-59	TRUE
Wild	b3ee2d5e619f5542711a2358aaa2c984	3.617773844284681	0.26889257388021126	13.454346440583963	2.902946348424875e-41	5.643997612033749e-40	TRUE
Wild	b4781c7e3611fe2332b8ddf9f2419e61	1.623461811856842	0.24546365730313105	6.613858156003829	3.7443053620707246e-11	1.0399705277619512e-10	TRUE
Wild	b50bcf54500359f1dad6602466ea7457	1.8861482434704924	0.30227930644749273	6.239753113229154	4.3826205590613055e-10	1.133204446345519e-9	TRUE
Captive	b5155aa7f73bfe53cf1c9c0f951ec00b	-0.4282463457286956	0.201047930035666	-2.130070902260593	0.03316576018515828	0.0487363132953416	TRUE
Captive	b55f42f20d4b356f4a9cf4baf975c093	-0.9577280148717808	0.2017638134459431	-4.74677792075127	2.0668266634485176e-6	4.389835623416915e-6	TRUE
Captive	b56d0434e849e8d57d6e559d6a87edab	-1.5901570404359466	0.3272257477922927	-4.859510754163828	1.176761903538627e-6	2.5273051448840343e-6	TRUE
Captive	b5986ac89c29fde5751dcd1500f6d4ed	-2.2836089294511974	0.24589209071969356	-9.287036938713143	1.586431839195367e-20	1.0151155629281748e-19	TRUE
Wild	b619d42ba109ab5c213b52df9300eb88	1.9932955246250117	0.282928784784899	7.045219969896118	1.8516874833964688e-12	5.655758446265348e-12	TRUE
Wild	b626fdc03fdd47817d1bf07d1b2095c7	1.6511885388643583	0.20684781909573857	7.982624840246024	1.4325380067746881e-15	5.8635462544502415e-15	TRUE
Wild	b822778da133823c9703a31565501cc7	0.7099897988107416	0.2495549331837824	2.845024098513317	0.00444080632096682	0.00726481422410591	TRUE
Captive	b82c5e1547bdeb4ab385fab32a463068	-2.2221805556230265	0.4085996867487471	-5.438527310936174	5.372277576003234e-8	1.245727667279649e-7	TRUE
Captive	b82f747fe02f9a5e163a2fa72f7644ac	-1.2322747425257847	0.2970407929037174	-4.14850341086052	3.3465586198647985e-5	6.506482239775599e-5	TRUE
Wild	b835e6dad2d211c18803e4de76e91aeb	0.9725945767448276	0.14864636017081856	6.543009701866633	6.029291722236347e-11	1.6564168291252578e-10	TRUE
Captive	b84394545699225c890e2d11ad8475d8	-0.5626052338671492	0.24106185269639077	-2.3338625650394027	0.01960291947823869	0.02980233322180348	TRUE
Wild	b88bd5c4cf262602bfc7fb6845553e43	1.0588894722983948	0.16861585910779783	6.279892519608349	3.388071695633354e-10	8.896988270870962e-10	TRUE
Wild	b894566f16d2553cfd2c78ac2a73ba43	1.0546417595857696	0.4048961941482165	2.6047213454412144	0.00919490075484677	0.01452506978617201	TRUE
Wild	b8968b61478b0981e11e212ccdd6a170	1.3447791704611418	0.1505394087146533	8.933070628769135	4.143449686874604e-19	2.3801293371762638e-18	TRUE
Wild	b8ed10ab2502bdd4630f7c8bd0750189	0.886204789681027	0.41021095019525305	2.16036356235544	0.03074453590493931	0.04544258157879188	TRUE
Wild	b903afcd948ca6cff7aca4cc0adec4f8	2.387302081463658	0.24880696484590376	9.594997000756033	8.391954188924362e-22	6.103788262591748e-21	TRUE
Wild	b907eb6875297e8b7b24ea2a531f3775	3.624880741528588	0.27207924625279634	13.322885855691512	1.7039152843567715e-40	3.13210609542672e-39	TRUE
Wild	b9b4a1c8e1336b8dfb9e25ee23e69e67	3.2908462017030544	0.2122372590402695	15.505506509950996	3.183959023213831e-54	8.539302743768237e-53	TRUE
Wild	b9da7815e597ca38db1eefa3a1b41da6	3.2452004430682058	0.34581226603515436	9.384283791536497	6.3345479783066326e-21	4.241210600045037e-20	TRUE
Captive	bb353b096f1e0db310412b427dd06fd4	-1.4628935231804174	0.41329202030124507	-3.539612311203412	4.0071522384457097e-4	7.247282492072652e-4	TRUE
Wild	bc10c3ba280c76b24552d0eecb8f3ccb	4.13444787127418	0.28490416891638204	14.511714191474749	1.021358863365701e-47	2.4585566925302953e-46	TRUE
Wild	bc7be84048e5b6a63a3a60fb936df3ea	1.4596841944104129	0.19501514514677887	7.48497863236097	7.155877797434048e-14	2.4741065998019337e-13	TRUE
Captive	bc900a06d2d3957549c843c1da0791ed	-1.8838461138633895	0.42061431788921744	-4.478796925689919	7.506490210168573e-6	1.5239079523053066e-5	TRUE
Captive	bcd6f4e08e370357b0a70b7833dbb4b7	-1.5647943922710343	0.23552115462225276	-6.6439653575101305	3.0535437333333626e-11	8.5516141673131e-11	TRUE
Captive	bd18f5ff6493bd9874896444c4e40b71	-1.6196012641302353	0.3601191032374474	-4.497404468605317	6.8788052067088215e-6	1.402111303222302e-5	TRUE
Wild	bd860f7afe6f72f1a90a20659a6ff784	1.5221636722763878	0.2133752161564471	7.133741676729384	9.767657103749114e-13	3.0859691662157356e-12	TRUE
Captive	bda1d2229577c5920e07ff8b8d4ce0f8	-1.5309190706134874	0.1970084971169644	-7.770827619199477	7.797495525253312e-15	2.9525348224835575e-14	TRUE
Wild	bdaf4ef30c6d3377115ed88729319cfb	2.523499149206251	0.37716311351650994	6.690736868932405	2.2204962023518192e-11	6.305959720723845e-11	TRUE
Wild	bdcb56302c899529e1323d47a483700a	2.365435164019585	0.35314385391486125	6.698219826841056	2.109737400959622e-11	6.008294401042755e-11	TRUE
Wild	bf156368bb2dd5a6d96f6a35a1145371	1.9206029915122071	0.3291571788652092	5.8349114490943546	5.381914197609249e-9	1.320659042180328e-8	TRUE
Captive	bf3cacc22a3d853b11da46375a280e7b	-0.990056880188869	0.3220552837445315	-3.074183005717198	0.00211079907163778	0.00361085932559356	TRUE
Wild	bf8f1684db58b6b84995087c0b19b271	1.396042188271594	0.32831772488103644	4.252107280462667	2.117683649286989e-5	4.149182498893693e-5	TRUE
Wild	bfb60a32c59be765cc6ff835f8e144d4	0.8993455796680863	0.4058432798481258	2.215992291420073	0.02669203008120254	0.0398606239469657	TRUE
Wild	bff54ff7656448b48200904f42e7a59f	2.2110509524433786	0.2652195154431814	8.33668272392669	7.640371071544603e-17	3.5271302070007275e-16	TRUE
Captive	c02a90567acb2e0020de85102868e4fe	-1.385096488526059	0.2636052974763603	-5.254433434329112	1.484808344126217e-7	3.328472806899346e-7	TRUE
Captive	c0396b2ba3e639f4ff2ce826a34e2e08	-1.453570128947974	0.378957978487804	-3.8357026674786168	1.252058090065505e-4	2.3354810499192353e-4	TRUE
Wild	c09bbc01893ed4ca83439489d6a993cc	1.78363249289467	0.2929266383165056	6.0890074837354495	1.1361280914551435e-9	2.871563751152875e-9	TRUE
Wild	c137b87421170a82ae0ff766b3a86c4c	2.1815822102347946	0.3421462519946803	6.376168663302248	1.8157295747207791e-10	4.843542480323767e-10	TRUE
Wild	c218c58cbf5d6435faf97e2d9e21e8b8	1.1339348516822192	0.2451324633344622	4.625804498749978	3.7314715030201114e-6	7.762382077270231e-6	TRUE
Wild	c2b7dec224c7e83180ebbb6e2d9b0ff5	4.598965289895331	0.49434807962101607	9.303091241744182	1.364205561935317e-20	8.784788682271374e-20	TRUE
Wild	c2d3745ad882c3d56bddba846e32dec1	1.7978154555867567	0.2501575418862495	7.186732976470688	6.636001109115161e-13	2.143449559525696e-12	TRUE
Captive	c2f1b6a99c9f3f77d301f36b567141e7	-1.315089558845683	0.3257799465108666	-4.03674189565814	5.419863958657503e-5	1.0299779064290856e-4	TRUE
Wild	c33163900c15d6e8ed4ed8205eb8978d	0.9401882325257048	0.12561443419576548	7.484714941759447	7.170259483105504e-14	2.4741065998019337e-13	TRUE
Wild	c3e83670cdbf0140f0d6257988ca578a	1.20442531525232	0.25874404224034037	4.654891006663496	3.241521348347271e-6	6.779057623543202e-6	TRUE
Captive	c443276ca2a82d3d1f541d779f38f1c9	-4.338308488290276	0.24239675293074456	-17.897551992083734	1.2322044423184992e-71	6.920881617688904e-70	TRUE
Captive	c4d8be993ffd79f83a21921120046d33	-4.296244096325581	0.31662717545195723	-13.568778770151594	6.133544393320679e-42	1.21588497679357e-40	TRUE
Captive	c4eed04907854b10678476186ab4baba	-1.1121104960549364	0.35044273657724007	-3.173444274853217	0.00150641816428678	0.00263037783090489	TRUE
Wild	c583322d66f0c855d76db645bd2574d3	1.6183512357973768	0.19824848225628353	8.163246534746587	3.261378998699683e-16	1.439848981522e-15	TRUE
Wild	c5a6f97cf912b62ec23be0e171d19a9b	0.4865898518543647	0.16166348267858197	3.0098934143451475	0.00261339382033142	0.00443312273885079	TRUE
Wild	c5ab5b2fed6473c4de1d280ad0e73969	2.031354573086432	0.2658174686302991	7.641915271985586	2.1401400108679385e-14	7.867932912681767e-14	TRUE
Wild	c5db1093aec491dee34d7971e29ea8f3	1.9712434310273768	0.25748511381838374	7.655756877726868	1.9217699232118664e-14	7.143049236644108e-14	TRUE
Wild	c61bc680966e8d7a07d83df1b2f4c5b8	2.000295123489559	0.2783701974112208	7.185737345778557	6.684544117279706e-13	2.152252898907574e-12	TRUE
Wild	c67c7b33b75d958288328eb44efd238c	0.9098800188727864	0.225303579970528	4.038462322666191	5.380273302924833e-5	1.0263125111805671e-4	TRUE
Wild	c69c469e2cfcc60c0beea49a1bfe578e	1.9700675586431364	0.3738135080470675	5.270188252252997	1.3628391083603816e-7	3.06866445111881e-7	TRUE
Captive	c6ed9c8ec62fe1fd69197ee491ed3207	-1.1250469959827063	0.30378516058848154	-3.703429732391491	2.1270411720579469e-4	3.888677441140297e-4	TRUE
Wild	c7430f0369bd59a1066c5aff198c4bad	3.0753743166301817	0.2812190887360918	10.93586616204509	7.766078474853847e-28	8.011740140895142e-27	TRUE
Captive	c7f00f9327220a95302acbce1e6fa679	-0.6208977247791101	0.2246105929524948	-2.764329663251591	0.00570398794083875	0.0092120316424728	TRUE
Wild	c890b6b6d535375056d40dea1c43a273	0.7524024608327348	0.3064771124443818	2.455003751607317	0.01408831180813284	0.02177872054743471	TRUE
Wild	c941caa6f9d5f386835a14aacbb8fa72	2.9280949042416577	0.495027723279841	5.915011961029896	3.318514664053474e-9	8.223084130779567e-9	TRUE
Wild	c9ec9bb4060035d90956e2eadc360a03	4.480631715175161	0.37667289047562735	11.895285879261014	1.2522348605549106e-32	1.758346450029187e-31	TRUE
Wild	cb9aa0394302bb87648ab335ece1149f	1.8064479263680104	0.2141364594671401	8.435966163180238	3.284778227242625e-17	1.5965917248761031e-16	TRUE
Captive	cc09a57c14296b26ed64ce09b84b8d03	-0.8446615345920878	0.3864354415367029	-2.1857765717171245	0.02883195561325171	0.04267804849926424	TRUE
Wild	cc2437b460530611221f1f63f8f3ff7e	1.297385405910927	0.39990841429042695	3.2442063221223507	0.00117778400141863	0.00207085152249433	TRUE
Wild	cc9a170cc52aa554d8ee9cb945f465f0	1.6410377740610933	0.2302164198395337	7.128239485284913	1.0166078752178016e-12	3.201839756527095e-12	TRUE
Captive	cdaa7ccb71930c43af6187f02d4db70d	-0.5795835010195485	0.1951470488927331	-2.969983426898397	0.00297815815516666	0.00498496340210844	TRUE
Captive	ce0837f50ab0a7abc73bddc82e8b55e6	-2.423394780173597	0.2963184397218531	-8.178346182061361	2.8776603462666957e-16	1.2816363921038016e-15	TRUE
Wild	cf245072cfa63f458a04d05307b1327f	0.31939908344935547	0.15058169222134907	2.1211017005961894	0.03391324487844861	0.04969027619146601	TRUE
Wild	d0fbaa8217768e12f6ab7a49f6f6a13b	0.837029929182124	0.3545253533559723	2.3609875041621575	0.018226344749220538	0.02783509749465555	TRUE
Wild	d13a8cf1bf3bcdbc09a2114e950a9d06	1.1663944805601427	0.152809246872642	7.63300981080201	2.2933542286471745e-14	8.37032897170503e-14	TRUE
Wild	d154053d2e2daa3270fb3af3b4af626a	2.7237245079504406	0.4347503348445014	6.265031420676523	3.727502394860413e-10	9.71264154949453e-10	TRUE
Wild	d16a4faef202f2f76497bdd5a6f454b7	0.4755515495002235	0.12397356414360051	3.835910928150655	1.2509974448720083e-4	2.3354810499192353e-4	TRUE
Wild	d1776f8eb42d77b11caefd95154545b1	1.590313195252448	0.3472713281097452	4.5794543531963425	4.66190512566352e-6	9.599156989910017e-6	TRUE
Wild	d17f5b494a0bd7aebaceca301925bbd1	2.1663550074851345	0.30459646911834926	7.112213131542932	1.1419672599629394e-12	3.574392878707529e-12	TRUE
Wild	d1f13dff29ace1631720e8a8cca41c4e	3.0903097312457324	0.44361037231416384	6.966270231971001	3.254537333222973e-12	9.851309113438399e-12	TRUE
Wild	d23182e8ef6c8ecfa3ccafa68a4d9909	5.450935691711832	0.2576336543693076	21.15770047611145	2.3437744699405337e-99	3.3850799844426856e-97	TRUE
Captive	d25f2fe5746464ccd9c537de1f5e4502	-0.9296483117802375	0.2108021853317142	-4.4100506373658375	1.0334644999211149e-5	2.0730805742465217e-5	TRUE
Wild	d2b537fdc163905fa746366eb21bdfbe	2.5515901212270173	0.2923066020613826	8.729156656855801	2.5657862335482974e-18	1.3724920011202795e-17	TRUE
Captive	d339ce8f648fbb2616d86b6151d358cb	-3.1146087993592317	0.21594400239192452	-14.423224376967951	3.696613104647443e-47	8.493808747269466e-46	TRUE
Captive	d35508a3014ca4a66e2f70c4bf4572b9	-1.266830322702773	0.32505837975903057	-3.897239393249571	9.7295431527205e-5	1.8249662574026763e-4	TRUE
Wild	d37c7f47b8a023d37873ba16fe6c08b9	1.5973440363714997	0.18582493167441327	8.595961919524505	8.257018293640096e-18	4.1531569626219585e-17	TRUE
Wild	d395fb9f16b50e1bbf12e8b41c2e1e30	2.7926803241524505	0.23294506338423035	11.988579124967652	4.07840884397737e-33	5.89038763037303e-32	TRUE
Wild	d3e577223928b5384c48c00724883b71	2.4421212351736035	0.4039508513059902	6.0455900198702945	1.4886420335583683e-9	3.753159840218231e-9	TRUE
Captive	d3ec129589170239b32d694dd11eff68	-2.0645445233208615	0.3615073142580943	-5.710934307256926	1.1235761409987854e-8	2.7175489917458665e-8	TRUE
Wild	d48578ca8885ef8dbc53accc017ea3f9	1.4320984529900982	0.2556762733231282	5.601217642828307	2.128512825309839e-8	5.0633563915017583e-8	TRUE
Captive	d4ce829f6eb84d14fbcd4b204836ad73	-2.1188178803328297	0.34622425860432776	-6.1197845837667275	9.370194333626731e-10	2.392239007903189e-9	TRUE
Captive	d4e67b27ba512aba58a566f037f1994b	-1.4855155495016903	0.23297654039024335	-6.3762452091245025	1.814822756796001e-10	4.843542480323767e-10	TRUE
Wild	d6202f961314179d428a18d4d57c8b04	1.7912812668245204	0.4326022325223849	4.140712026334333	3.462294076071598e-5	6.7185783318779e-5	TRUE
Captive	d63a7c2a673ebd7f10c9c42f4375fc92	-0.8435166955369204	0.27863669063200003	-3.0272994329055054	0.00246749400619048	0.00420680681325223	TRUE
Wild	d66d0ca58bda34e9b6b4189a3bda3cf2	1.942572795394391	0.22551528893719783	8.613929479235283	7.059812854988054e-18	3.623081622534478e-17	TRUE
Captive	d6a391543ae952d8dcdcb466ac8655c2	-0.5189508427495781	0.1981703936785287	-2.618710257958201	0.00882628797088358	0.01396459646097543	TRUE
Wild	d6e2280d319820a0c01f6d5e62221a92	2.299365184680455	0.2848317034783067	8.072715068586382	6.875192136339409e-16	2.932835126514406e-15	TRUE
Wild	d6f9726a2441e9b679fe0f66f6b3a4a0	4.830998157118438	0.29501749871651967	16.37529359490812	2.871186184099321e-60	1.0367032971872904e-58	TRUE
Wild	d716e63ad52edb8e6ce45d9606cd6203	1.9729828419739728	0.2775901638013851	7.1075387360830105	1.1813058832895685e-12	3.6861118765609676e-12	TRUE
Wild	d7297b32c7ddd63b04b336e308f4b91d	2.185591929038863	0.2777559930820972	7.868748050353897	3.58207742783473e-15	1.4091362955412112e-14	TRUE
Wild	d73b4d481d53691fc68eef0ac0d85d78	1.561332801729194	0.16841758215649127	9.270604539842076	1.850938253589564e-20	1.176917342376761e-19	TRUE
Captive	d7b7268d2c97604780a891f2b169cae2	-1.249202598941474	0.4174696502982675	-2.992319556760503	0.00276866285490846	0.00464969791746256	TRUE
Wild	d7d29b00a79321323ecb846e349311c3	2.725260855214387	0.3434291156028865	7.935439167498124	2.097517816774796e-15	8.448567779917605e-15	TRUE
Wild	d7da1956c73ed9aec5b769076008a166	1.0742362204552978	0.20453597996319975	5.252064798812293	1.5040352651463096e-7	3.364114276687875e-7	TRUE
Captive	d7fde250a1ca3e7c8ecf32e6a83bac10	-1.6729763601453738	0.27246106573601214	-6.1402400949511176	8.239684617326668e-10	2.108942062814496e-9	TRUE
Wild	d82e201b3124c7f11b9db05baa09121d	1.1765138500651031	0.21761900211954385	5.406301097818715	6.433960246096391e-8	1.4817161295679845e-7	TRUE
Wild	d89200a85873e223d838f4ef0ca9bcb4	5.346140652572167	0.3479244313464005	15.365809845211595	2.7754868213802855e-53	7.194915836962741e-52	TRUE
Captive	d8a95f05ceade7fbe63447eb1669425f	-1.3659417017981608	0.32087231501025626	-4.256963402263296	2.0722226151745567e-5	4.075908684711044e-5	TRUE
Captive	d8cc80bb5940587d83d4ccab3ed53d47	-0.9178652899894132	0.21416870674951735	-4.285711502488128	1.8215525221213124e-5	3.589843274589955e-5	TRUE
Wild	d905088d10b630feb81da6f0e17dcf12	3.071149327814903	0.2796800503212363	10.98093812657509	4.719965189808708e-28	4.9707133405172944e-27	TRUE
Captive	d953b4ed5243ddfcea587d6fad4e0eef	-1.4319851628232163	0.3478169086829525	-4.117065982345676	3.837262404559909e-5	7.403573074446694e-5	TRUE
Captive	da4d6af1be29c955e0563885b65f672c	-0.8133636224821499	0.1760504487111942	-4.620059922803434	3.836292300276988e-6	7.964048286611982e-6	TRUE
Wild	da809c377a30388218e174cbe67c8e58	3.8487679735429334	0.2973573150411112	12.943242956746571	2.5656621219065777e-38	4.396414246182288e-37	TRUE
Wild	da9f54bde59a22997701ab62e2157490	0.3810315116751206	0.11777813579725332	3.2351633781251157	0.00121573144355929	0.00213386196083064	TRUE
Wild	dad510cb223fdc1d8011ef36dbeffa23	1.5141456456792268	0.2785422628766783	5.435963756600911	5.450103331448273e-8	1.260882029312175e-7	TRUE
Wild	db18b861110f193ece0bbc5fc792163a	4.286066811404762	0.23793924162773872	18.013282643433865	1.5326398767575326e-72	9.684368221261655e-71	TRUE
Wild	db1fd1a28ac422b5f4552056cf91e0ce	3.4922857308845714	0.3250896066827265	10.742532702046338	6.4257004682426666e-27	6.307168129508093e-26	TRUE
Wild	db22cc472ed6f4cd7f9235aea1cd4018	1.0645134058164218	0.150333096341359	7.08103160064799	1.4308526625470425e-12	4.423828874113332e-12	TRUE
Wild	db270819936096be07cf1d108b6e9b71	0.369912462611235	0.13783308191246507	2.68377125054897	0.00727968955584646	0.01160846394473308	TRUE
Wild	db7f7aff4f0a372da383de6b85f91b01	1.3251974583255657	0.15008722783058717	8.829515192467936	1.0513040587615568e-18	5.8080240623384366e-18	TRUE
Wild	dbc282ca26e3f8cf6e2c621d4cbe5bff	3.51962043489651	0.4395473579224534	8.007374794680155	1.1718294835709077e-15	4.835590236286481e-15	TRUE
Wild	dc39fcda71b6d6b870f57f3dadafcff0	0.8078014048873825	0.14632552328733375	5.5205775912458845	3.3788714945672416e-8	7.9627950606235e-8	TRUE
Wild	dc4d35a196528f8d044a02adf9deeb18	3.1954961572489577	0.4296632042456992	7.437211577981997	1.0283278046221673e-13	3.5004693955320244e-13	TRUE
Wild	dcf0c3c6c05a227da2060368b0d40c87	3.287827684023318	0.3624548906468631	9.070998264516788	1.1793152864553506e-19	6.972443009393914e-19	TRUE
Captive	dcf12f8191170aae0086459b699debe8	-1.133975269423254	0.23748488031771356	-4.77493669452216	1.7976379407885882e-6	3.8261304381837115e-6	TRUE
Captive	dcf5c1506d52c126fffb0d8dee926f9e	-2.6349286341101763	0.3743676677446185	-7.03834455038366	1.945371671208958e-12	5.924008312024869e-12	TRUE
Wild	dd67f0ea760f1272e3968035ae740303	1.4953954186326532	0.19883778372313785	7.520680378910504	5.449191593265684e-14	1.9262701751019606e-13	TRUE
Wild	dd8cdaa4ee1e7c468eb94d48999d6843	1.308381498882654	0.13364274805505277	9.790142135835756	1.2412128095969666e-22	9.727644577539015e-22	TRUE
Captive	ddb40b4e7173251ce7c87b8beda5dd31	-0.5886770535878023	0.24743930421852145	-2.379076579798022	0.01735606985417809	0.02658634336753643	TRUE
Wild	ddcc7500ddda0d55ea473ea29adc23eb	0.3455739318438934	0.1359945097200131	2.541087375919547	0.01105082989194784	0.01732153336551824	TRUE
Wild	de282416323b9af1e20b872b070c389d	1.694648837411656	0.25343702703528387	6.686666337731797	2.2831161452779094e-11	6.465631436627358e-11	TRUE
Wild	de7c8880eec69c01fb48965717ce4767	5.69401131912282	0.2687653071185937	21.185812187472234	1.2908054641578447e-99	2.1750072071059684e-97	TRUE
Wild	dee85a3c34d39c275c1923ef6e5a71a0	0.3541062662080077	0.13803188771233274	2.5653946495753774	0.01030585122201048	0.0162040677845297	TRUE
Wild	df829f8d3288011e9fbef9d3511e2e4c	1.5615406534061145	0.25600695409611	6.0996024850945325	1.0633256701327476e-9	2.7010609359402214e-9	TRUE
Captive	dfa833b266bd2993b86feab3617b34c3	-0.7489728706065097	0.33763091319330846	-2.2183184102508116	0.0265331297711001	0.03969959971700709	TRUE
Captive	e0097069e709d46f648144923b2e343b	-1.3585950011027657	0.1814026708694439	-7.489388081174124	6.919545952441379e-14	2.404007202033758e-13	TRUE
Wild	e05449bde86f989f5e4902893a5241d1	1.6607477820951235	0.207333886313961	8.01001617063354	1.146933619059004e-15	4.752253642904316e-15	TRUE
Wild	e0af534add18f4061bf1c15c59021f05	1.8128591796887823	0.17997532545303632	10.0728206776425	7.285803826378162e-24	6.138289723723601e-23	TRUE
Wild	e0d6affe7d7c8c22ec4bd644765d8c32	1.5787417111972823	0.21903573188795095	7.207690259436287	5.690889522787789e-13	1.849996561909471e-12	TRUE
Wild	e1d098412c88700cbd3c119e7c62f2ca	0.40404543870755094	0.13868728836507588	2.9133559641310094	0.00357566748733172	0.00593596031148172	TRUE
Wild	e2747684c4a2aca71fd4ff466cb22914	3.0340305774849288	0.31139195261078084	9.74344568652763	1.9676685450731052e-22	1.495723984262338e-21	TRUE
Wild	e2ddefb5302bf3fb5f2fbd43df93ca4f	0.6929338819255971	0.28085757157925345	2.4672074106076303	0.01361714565858742	0.02111492984790167	TRUE
Wild	e30c7e3dd8a157fd7a86169941bf2a1b	1.9432735094273157	0.22487413478430252	8.641605275285608	5.5428641402887814e-18	2.8590998193020196e-17	TRUE
Wild	e3274d967e7ae272ee7f8ba5b1c43b4c	1.6258357817250009	0.15794220363114445	10.293865378261724	7.509969233861616e-25	6.779088299494726e-24	TRUE
Wild	e33d7bf77ae08d611d59826d1d5f5588	3.3307902080048826	0.2118184123483856	15.724743524782014	1.0236449144410107e-55	3.136075783332915e-54	TRUE
Captive	e412a7bdbe75c4cbe282f912ab058e1b	-1.9431161442631537	0.23301146343622584	-8.339143987201195	7.483024992365406e-17	3.4850496173789236e-16	TRUE
Wild	e450bc5613e5719ca5d7539b4520b5f7	1.6384978854001293	0.20253535608705017	8.089935096052558	5.969653362998762e-16	2.5791963888853625e-15	TRUE
Captive	e4b67e15e61960f3b6d2955124ac7ab3	-0.8207114734573695	0.24566994741581305	-3.340707653053956	8.356516420931073e-4	0.00147958635754138	TRUE
Wild	e4cff97a63692c95f6618d063366e4dc	0.7559288348484224	0.24108017119566352	3.135591082001106	0.00171508161415774	0.00297418098098366	TRUE
Wild	e5d62b212db3a1451eed63235639618a	2.6732194619082525	0.3279926754523334	8.150241337620196	3.63198709194137e-16	1.5964951956316197e-15	TRUE
Wild	e665e115c7623ec222f5173906f5a5b5	1.232192511716008	0.3588331724041657	3.433886849034539	5.949925122576063e-4	0.00106278697860855	TRUE
Wild	e66f5ab2639e4241dc1ca5470858426b	2.1008860867583805	0.28995053029529394	7.245670786043323	4.303041703569565e-13	1.4124594682820877e-12	TRUE
Wild	e698cb84a000b67d836d8beff2b6fbac	1.8638692105420651	0.2444457560687744	7.624878584587367	2.4426418032544297e-14	8.883132601043987e-14	TRUE
Wild	e70cf4f60de624fe3c8a4996ffb76548	1.5997876592796278	0.23995929014625628	6.666912784683394	2.6124022675885703e-11	7.35693229117561e-11	TRUE
Wild	e82f11c17a559b6dfd57ba269d8f44fa	1.197732216494718	0.15977899442793114	7.496180713760588	6.570419032063219e-14	2.2905840142813497e-13	TRUE
Wild	e8442f3fd7f59a8050e71c43d07f830f	1.872278321348838	0.19831050440105255	9.44114547539268	3.687261145515467e-21	2.5359326653851282e-20	TRUE
Captive	e879db1070126a170735a7908e1618ce	-1.4162193459546608	0.1625042231734169	-8.714969483859738	2.908369927975063e-18	1.5475589458856783e-17	TRUE
Captive	e8bd9c26893f85e0f41cb16794ec3d22	-0.8763186707761528	0.31347659825782287	-2.795483540546185	0.00518221405477771	0.00838274945500842	TRUE
Wild	e9019b10bb3e8a1e011b49fbde9ca2ae	1.3449140202783554	0.1347581935520316	9.980202203876155	1.86087170588141e-23	1.5548275162364508e-22	TRUE
Wild	e9f520f1ca5ea3e55ba056049da8a30d	1.596412835925436	0.2305893685182701	6.9231849073689995	4.416007380849572e-12	1.3208826810766027e-11	TRUE
Wild	ea50443792e94934557af997bd6f0693	1.407817583215155	0.24207265385892257	5.8156820308815895	6.038715862313505e-9	1.4746719171011966e-8	TRUE
Captive	eb4517e966d7169ed32b2898eabcf7b8	-1.4211104123700742	0.1507816305742841	-9.42495718448906	4.3028107912061546e-21	2.9000944732729486e-20	TRUE
Wild	eb4d544db4076f04f9f31e36e2cdb347	0.607277185059801	0.15281374596998384	3.9739696269148737	7.068458090778043e-5	1.3382417846023598e-4	TRUE
Wild	eb7fb3875653f8ced7b898d8d51ce96c	2.1792882907955167	0.2587757063327262	8.421533542230785	3.715879062879113e-17	1.78893034884323e-16	TRUE
Captive	ec6304639b426c0c95e089f16fe738ef	-2.008863630696899	0.3742347924798476	-5.367923215757862	7.96484467949605e-8	1.81771060292788e-7	TRUE
Captive	ec8e8fc2d0e0b7ff79328311a69d2f84	-2.9542402214101573	0.4130677761803333	-7.151950337855506	8.555352335156593e-13	2.711429846659347e-12	TRUE
Wild	ed1eb784b661ca0cc28285faeeb8d32d	2.392569017513917	0.3209401859565784	7.454875151837855	8.995296914607017e-14	3.07238012860395e-13	TRUE
Wild	ed9d65b388ca1ac3abe42b87eb9caf1c	0.7005120465024582	0.18283081226522135	3.831476969463269	1.2737629939284727e-4	2.3715918726734548e-4	TRUE
Wild	ede3dbaf4f9cf05c609f35b4306c9cd3	2.311442388898105	0.34232692403279624	6.752148974051074	1.4567118481323226e-11	4.2078162241765096e-11	TRUE
Wild	ee6fb2fb9701c8d48def0386bc6e5e0e	1.6636948537336247	0.21759730493614343	7.645751192653125	2.077289982150013e-14	7.66474515311556e-14	TRUE
Captive	ef1fc90a601003172da7b0ebc440f85c	-1.2089415161110448	0.3465702244711768	-3.4883017372763043	4.860991755518744e-4	8.775826187195447e-4	TRUE
Captive	ef7e1203ab205bea2da1b818d31a4e07	-2.1211509051173874	0.2715245967535261	-7.812002781622184	5.628631832012603e-15	2.163706000823096e-14	TRUE
Captive	efdc045814fcf34e0acfa8d11c637179	-0.6354686908903198	0.21831238254566768	-2.9108229385815494	0.00360478232405811	0.00597448349118483	TRUE
Wild	f02b645820f6436cb5f93dd8ffa2e56d	1.390161775052417	0.16252617174986023	8.553464098028336	1.1944845980205547e-17	5.919725140190103e-17	TRUE
Captive	f047aa1950d5df8c5f644fc3e0816c7a	-1.3236666243497983	0.1925839533789036	-6.873192709599855	6.2780662530041536e-12	1.8558844975985965e-11	TRUE
Wild	f0850db67413ea0a66ef210f95677485	4.368031574893154	0.37307289164197266	11.708252389147129	1.156385558406396e-31	1.5588077327318218e-30	TRUE
Wild	f0a1fec66bb3b5f56bcd7f15a6688032	3.015876755555844	0.3429557750818534	8.793777433361615	1.4461390487280904e-18	7.860465474538169e-18	TRUE
Wild	f16f85972cba4061f817d9fbb082f036	0.563225898289713	0.22442198401793137	2.5096734651660113	0.01208428474766201	0.01891209269332243	TRUE
Wild	f28a0e3e4717a841d9822a49fb297b8c	1.3888416106856891	0.2373019917801651	5.852633601037375	4.838492857272181e-9	1.1931015313907741e-8	TRUE
Captive	f28e46829202e2c9321343907dbf2cf7	-1.121303118703648	0.25116230022854563	-4.464456320408421	8.027232192414709e-6	1.6198666160741058e-5	TRUE
Captive	f2be34e3848d8440831f40658d434cd8	-1.7275296707932113	0.17669431995921778	-9.776939469202723	1.4142232653051158e-22	1.0998305547872862e-21	TRUE
Wild	f326c1f900af63a2b5dbd86595990d16	1.5451765580552157	0.23720808204435828	6.514013117673896	7.316910326304359e-11	1.9885474031972328e-10	TRUE
Captive	f3370fea9a722c478f173278964db1a9	-3.2267290051294895	0.4001559392218972	-8.063678903289205	7.403205598492701e-16	3.144807084065597e-15	TRUE
Captive	f37224b7b607a725fe2fb9f51be94644	-1.114982528032627	0.2742082133540452	-4.066189390880909	4.778810472941014e-5	9.167699028735038e-5	TRUE
Wild	f41ea5fbec7d9e1f3fbca0e670811f15	1.107711563047039	0.15240229293819907	7.268339220435674	3.639339644046115e-13	1.2024092745524908e-12	TRUE
Wild	f520f96fec8ed664c367dd9b11bcdde4	2.5492261593249834	0.32192514001711736	7.918692399075873	2.4002131773526623e-15	9.591365700804512e-15	TRUE
Wild	f52259e87a7ac9173549ddf943025aab	1.2319778330253404	0.3681344483355938	3.346543195279191	8.182592987849446e-4	0.00145133359837119	TRUE
Wild	f5e5740f09c5a453246e5426118a0efb	1.5975689377823534	0.2753358794283864	5.802254835435909	6.542901978637682e-9	1.590113918366033e-8	TRUE
Captive	f69b8ac0c47207b3ede249727ca5526a	-0.8878305674221552	0.26953140045377233	-3.2939782375168125	9.878014601033497e-4	0.00174287482751219	TRUE
Captive	f74408d3205f03ecdc48863a7a24b3ef	-1.566706093116312	0.3131902376106903	-5.002410372266452	5.661790711019508e-7	1.2363003042852531e-6	TRUE
Wild	f7762bad000f9aad9ccd07476c4ac2d6	1.1609298663942365	0.14165468001865347	8.195492490903668	2.4956920515713747e-16	1.1164356920967519e-15	TRUE
Wild	f7f96291faf904abb3e9aa1ecdcef48b	2.5016757670727983	0.25271190639541125	9.89931896267086	4.191193396148427e-23	3.389837218804848e-22	TRUE
Captive	f80886eb1b5fdcb9356c578177f63414	-3.722254836401176	0.24006817525098575	-15.504990749022204	3.209629122286776e-54	8.539302743768237e-53	TRUE
Wild	f85c628a6b4ded3af798f3a4f0b28907	1.6306641483514337	0.21690606209871555	7.517835751447584	5.5690402633225626e-14	1.9617769011216413e-13	TRUE
Wild	f8b911af932ba9b93e33f206add281ec	3.4624887497277563	0.35872144332017336	9.65230491291636	4.806308404831513e-22	3.54684510750705e-21	TRUE
Captive	f8ebe2931343fda51523e9c0e73669ed	-1.2478062814490465	0.27897429773362536	-4.472835998105089	7.718897792607985e-6	1.5607611336653346e-5	TRUE
Wild	f98fd1106e862c90d5e02be457392a29	0.9887368769699264	0.2514015650143722	3.9328986552386898	8.39276283473078e-5	1.5859968646566016e-4	TRUE
Wild	f9f1f0ef8f0ef22367a4f5753e201cb7	2.0100101071435814	0.22604769287182744	8.891973554816543	6.003298350227122e-19	3.3718525733775667e-18	TRUE
Wild	fb49e24bae2c961802263e56c5960b49	1.2446013556849262	0.1284484295567957	9.689502316060658	3.34152954601798e-22	2.5024343489067984e-21	TRUE
Wild	fbd73f26463b3e5e28e2d115982dfbcc	2.5291717243661003	0.2806719184564305	9.011132065777756	2.0394025702640154e-19	1.198741859614488e-18	TRUE
Wild	fc155fe0f35167e70a6c9dde6eeff0ce	1.37744805603436	0.2259505319592658	6.096237278532654	1.0859418927202672e-9	2.751597126667144e-9	TRUE
Wild	fc16a5af548c8cbb99fe3af5f9ac69e7	1.1219764078189836	0.1623863555011417	6.909302227742253	4.870433469508068e-12	1.4525098046232027e-11	TRUE
Captive	fc926433c1648b606e8737aa6a4e6190	-1.6410424814168776	0.3420349087669591	-4.797880097481453	1.603537167407644e-6	3.4274335650087275e-6	TRUE
Captive	fd411275e16449e782a0732a34ec4381	-0.5765300571213707	0.23794754168919183	-2.4229292432633613	0.01539592507714222	0.02369144635158415	TRUE
Wild	ff22512d260d1b8eff3e416414ae5df8	1.7162241839061805	0.21763075178116753	7.885945207007699	3.1216356804137757e-15	1.232802215975909e-14	TRUE
Captive	ffc165367d89f71037fc79537adba475	-0.8064540374065332	0.26014539109512763	-3.100012781359007	0.00193512291931676	0.00332722665209055	TRUE
Wild	ffc36e27c82042664a16bcd4d380b286	0.7880393763385773	0.25015011045987184	3.1502659538700932	0.00163121896039409	0.00283848944743276	TRUE
Wild	ffe42e5ed6965f6f6cd59b60ce8cda62	1.6770134724693055	0.3566074061351248	4.702688288627005	2.567582543259021e-6	5.419260858527913e-6	TRUE
